# Supplementary material for: Visfatin (NAMPT) affects global gene expression in porcine anterior pituitary cells during the mid-luteal phase of the oestrous cycle
Source: J Anim Sci Biotechnol. 2024 Jul 9;15:96. doi: 10.1186/s40104-024-01054-z (PMC11232246; doi:10.1186/s40104-024-01054-z)
Supplement: Supplementary file 1 — General statistics of high-throughput RNA sequencing and mapping to the porcine genome. [file 40104_2024_1054_MOESM1_ESM.xlsx]

## Sheet: Sheet1
Supplementary File 1. General statistics of high-throughput RNA sequencing and mapping to the porcine genome
Sample	Valid reads	Mapped reads	% coverage	Unique Mapped reads	% of Unique Mapped reads	Multi Mapped reads	% of Multi Mapped reads	% of bases mapped to CDS regions	% of bases mapped to Introns	% of bases mapped to Intergenic regions
C1	51510084	37758668	73.3	37160827	72.14	597841	1.16	63.38	33.16	3.46
C2	53209160	38479654	72.32	37902517	71.23	577137	1.08	62.97	33.4	3.63
C3	43338566	20591142	47.51	20043651	46.25	547491	1.13	73.24	23.14	3.62
C4	47249060	32095849	67.93	31554537	77.78	541312	1.15	63.15	33.2	3.65
C5	28731938	17406610	60.58	17148649	59.68	257961	0.9	55.6	40.58	3.82
T1	52784918	38358926	72.67	37758718	71.53	600208	1.14	60.79	35.7	3.51
T2	51219792	39584666	77.28	39057012	76.25	527654	1.03	58.08	38.17	3.75
T3	50992616	35811199	70.23	35278523	69.18	532676	1.04	59.5	36.83	3.66
T4	51875352	36900388	71.13	36394554	70.16	505834	0.98	57.72	38.38	3.91
T5	48325848	35680124	73.83	35072385	72.57	607739	1.26	61.01	35.41	3.58
Average	4.79237e+07	3.32667e+07	68.678	3.27371e+07	68.677	529585	1.0866	61.544	34.797	3.659
