# Supplementary material for: Visfatin (NAMPT) affects global gene expression in porcine anterior pituitary cells during the mid-luteal phase of the oestrous cycle
Source: J Anim Sci Biotechnol. 2024 Jul 9;15:96. doi: 10.1186/s40104-024-01054-z (PMC11232246; doi:10.1186/s40104-024-01054-z)
Supplement: Supplementary file 2 — List of differentially expressed genes. [file 40104_2024_1054_MOESM2_ESM.xlsx]

## Sheet: Sheet1
Supplemetary File 2. List of differentially expressed genes (p < 0.05; |log2Fc|>0.56)
gene_id	gene_name	transcript_id	trans_type	FPKM.T1	FPKM.T2	FPKM.T3	FPKM.T4	FPKM.T5	FPKM.C1	FPKM.C2	FPKM.C3	FPKM.C4	FPKM.C5	fc	log2(fc)	pval	regulation
MSTRG.7976	ENSSSCG00000013390	ENSSSCT00000014627	protein_coding	0	0.604382	0.44328	0	0.58799	0	0	0	0	0	3271.3	11.6757	0.0341459	up
ENSSSCG00000009266	ODAM	ENSSSCT00000010147;ENSSSCT00000086656	protein_coding	0.340383	0.0913127	0.0989765	0.263632	0.0167358	0	0	0	0	0	1622.08	10.6636	0.00221677	up
ENSSSCG00000007486	CYP24A1	ENSSSCT00000008195	protein_coding	0.105363	0.079614	0.125675	0.106179	0.076963	0	0	0	0	0	987.588	9.94777	1.81891e-06	up
MSTRG.11386	AICDA	ENSSSCT00000000723	protein_coding	0.028884	0.11958	0.105919	0	0.097625	0	0	0	0	0	704.016	9.45946	0.00632476	up
ENSSSCG00000016957	CD180	ENSSSCT00000018466	protein_coding	0.128925	0.104432	0.033426	0	0.083219	0	0	0	0	0	700.004	9.45122	0.00242279	up
ENSSSCG00000001393	ENSSSCG00000001393	ENSSSCT00000001516	protein_coding	0	0.061425	0.033192	0.129802	0.111592	0	0	0	0	0	672.022	9.39236	0.0411087	up
ENSSSCG00000022390	RGN	ENSSSCT00000034632	protein_coding	0	0.115859	0.125186	0	0.085797	0	0	0	0	0	653.684	9.35245	0.0416479	up
ENSSSCG00000032057	EPHX4	ENSSSCT00000044329	protein_coding	0.128464	0.066462	0	0.035276	0.051531	0	0	0	0	0	563.466	9.13818	0.00603539	up
ENSSSCG00000037519	PRSS51	ENSSSCT00000046136	protein_coding	0	0.056667	0.168467	0.034413	0.018115	0	0	0	0	0	555.324	9.11719	0.0172793	up
ENSSSCG00000000749	SLC6A12	ENSSSCT00000057522	protein_coding	0.071206	0	0	0.116007	0.072641	0	0	0	0	0	519.708	9.02156	0.0153767	up
ENSSSCG00000008344	ARHGAP25	ENSSSCT00000009138	protein_coding	0.107042	0.0286484	0	0.0165109	0.0435269	0	0	0	0	0	391.457	8.61271	0.0040792	up
MSTRG.5351	SFTPD	ENSSSCT00000064322	protein_coding	0.055331	0.058854	0	0.051761	0.026787	0	0	0	0	0	385.466	8.59046	0.0119533	up
MSTRG.7049	SALL4	ENSSSCT00000008186	protein_coding	0.051267	0.069058	0	0.044291	0.022217	0	0	0	0	0	373.666	8.54561	0.0131905	up
ENSSSCG00000043038	ENSSSCG00000043038	ENSSSCT00000067339	protein_coding	0.049387	0.014504	0.010279	0.038751	0.012497	0	0	0	0	0	250.836	7.9706	0.0291934	up
ENSSSCG00000042191	ENSSSCG00000042191	ENSSSCT00000077751	protein_coding	0.032303	0	0.039319	0	0.010756	0	0	0	0	0	164.756	7.36419	0.0488413	up
ENSSSCG00000017372	MPP3	ENSSSCT00000018911	protein_coding	0.069257	0.043812	0.024129	0	0.022584	0	0.00589	0	0	0	27.1277	4.76169	0.0343499	up
ENSSSCG00000008731	OTOP1	ENSSSCT00000009551	protein_coding	0.253567	0.096456	0	0	0.099427	0	0.024385	0	0	0	18.4314	4.20409	0.046291	up
ENSSSCG00000044775	SMIM43	ENSSSCT00000068463	protein_coding	0	0.092598	0.039929	0.07458	0.049993	0	0	0.022301	0	0	11.5286	3.52715	0.0460576	up
ENSSSCG00000029949	CD248	ENSSSCT00000035792	protein_coding	0.201436	0.032415	0.037441	0.052031	0.03062	0.031283	0	0	0	0	11.3142	3.50007	0.0227229	up
ENSSSCG00000020680	CLDN14	ENSSSCT00000022282	protein_coding	0.040814	0.042632	0.091628	0.017931	0	0	0.017745	0	0	0	10.8766	3.44315	0.0406216	up
MSTRG.3956	CIDEC	ENSSSCT00000046201;ENSSSCT00000012648	protein_coding	0.185095	0.233319	0.181773	0	0.316145	0	0	0.0871409	0	0	10.5155	3.39445	0.0485361	up
ENSSSCG00000022638	ATP12A	ENSSSCT00000027312	protein_coding	0.05743	0.08939	0.042218	0.119804	0.046292	0.014793	0.026123	0	0	0	8.67959	3.11763	0.00425985	up
MSTRG.15575	ENSSSCG00000029449	ENSSSCT00000031330	protein_coding	0.134637	0.088048	0.061399	0.088537	0.244188	0.025357	0.027345	0	0.020338	0	8.44481	3.07807	0.0216207	up
MSTRG.9433	HBZ	ENSSSCT00000008738	protein_coding	0.167385	0.327932	0.149016	0.186515	0.535378	0	0	0.170853	0	0	7.9965	2.99937	0.0251015	up
ENSSSCG00000003702	GATA6	ENSSSCT00000004101	protein_coding	0.048427	0.043008	0.307685	0	0.068664	0.020663	0	0	0	0.039158	7.81973	2.96712	0.0489043	up
MSTRG.14557	ENSSSCG00000031193	ENSSSCT00000043671	protein_coding	1.94788	0.335736	1.85347	1.16221	0.585749	0.399136	0.392852	0	0	0	7.43072	2.8935	0.0254401	up
MSTRG.12195	PPM1N	ENSSSCT00000057315	protein_coding	0.505309	0.445121	0.22221	0.278112	0.252766	0.192	0.104612	0	0	0	5.74325	2.52187	0.0118596	up
ENSSSCG00000034826	ENSSSCG00000034826	ENSSSCT00000042155	protein_coding	0	0.303587	0.475239	0.429483	0.318777	0.035385	0.087217	0	0.172894	0	5.16787	2.36957	0.0491636	up
ENSSSCG00000015019	COLCA2	ENSSSCT00000016383	protein_coding	0.101497	0.0423897	0.0969189	0.0370705	0.124042	0	0	0	0	0.0789861	5.08847	2.34723	0.0435752	up
ENSSSCG00000047378	ENSSSCG00000047378	ENSSSCT00000083010	protein_coding	0.091207	0.050452	0.104898	0.012403	0.044856	0.014464	0.025491	0	0.023246	0	4.80714	2.26518	0.0159132	up
ENSSSCG00000043054	ENSSSCG00000043054	ENSSSCT00000069600	protein_coding	0.076794	0.181726	0.093286	0.02697	0.022785	0.015405	0.024341	0.002539	0.01459	0.027126	4.78043	2.25714	0.00769432	up
ENSSSCG00000046184	ENSSSCG00000046184	ENSSSCT00000087679	protein_coding	0.317416	0.159323	0.107084	0.15024	0.252679	0.111003	0.051098	0	0.097152	0	3.8061	1.92831	0.0109724	up
ENSSSCG00000017781	ENSSSCG00000017781	ENSSSCT00000089176;ENSSSCT00000063547;ENSSSCT00000038780;ENSSSCT00000042604	protein_coding	0.0893787	0.176513	0.0460018	0.120793	0.114032	0.0490718	0.0762115	0	0.0474313	0	3.16545	1.66241	0.0466677	up
ENSSSCG00000010497	ENTPD1	ENSSSCT00000011485	protein_coding	0.261506	0.333439	0.20788	0.303056	0.152589	0.0966943	0.0772319	0.0380597	0.075375	0.11828	3.10242	1.6334	0.00170812	up
MSTRG.2556	ENSSSCG00000035363	ENSSSCT00000052159	protein_coding	0.522836	2.15804	0.975266	2.06117	1.12752	0.669086	0.819303	0	0.540872	0.207969	3.05951	1.6133	0.0186724	up
MSTRG.12328	ENSSSCG00000028802	ENSSSCT00000023496	protein_coding	0.5862	0.550465	0.29127	0.274681	0.550663	0.253913	0.221648	0.179639	0.084871	0	3.04468	1.60629	0.0167301	up
MSTRG.14559	STAP1	ENSSSCT00000009771	protein_coding	0.224765	0.482838	0.314907	0.162846	0.177698	0.089152	0.159057	0	0.130496	0.073343	3.01529	1.59229	0.0447127	up
ENSSSCG00000021218	TDRD6	ENSSSCT00000025267	protein_coding	0.111051	0.067267	0.061452	0.061134	0.061096	0.051005	0.026113	0.016362	0.028289	0	2.97284	1.57184	0.0261385	up
ENSSSCG00000039095	ENSSSCG00000039095	ENSSSCT00000046075	protein_coding	0.073552	0.136511	0.064165	0.078747	0.104839	0.039474	0.054949	0	0.059648	0	2.97145	1.57117	0.0443481	up
ENSSSCG00000006462	LRRC71	ENSSSCT00000007079	protein_coding	0.244228	0.206877	0.188336	0.213134	0.204737	0.09889	0.099961	0.068714	0.098906	0	2.88512	1.52863	0.00560117	up
ENSSSCG00000054376	ENSSSCG00000054376	ENSSSCT00000091864	protein_coding	0.183482	0.309949	0.371338	0.421862	0.126699	0.069205	0.140101	0.092398	0.015126	0.177072	2.86156	1.5168	0.0219618	up
ENSSSCG00000010224	EGR2	ENSSSCT00000011190	protein_coding	0.385637	0.22871	0.135094	0.243071	0.150537	0.055128	0.071005	0	0.15715	0.138869	2.70767	1.43705	0.0412961	up
ENSSSCG00000052909	ENSSSCG00000052909	ENSSSCT00000098091	protein_coding	0.295534	0.354151	0.303119	0.379531	0.223082	0.153767	0.14777	0	0.262252	0.034746	2.59871	1.37779	0.0307091	up
ENSSSCG00000043400	ENSSSCG00000043400	ENSSSCT00000084635	protein_coding	0.226759	0.277623	0.339786	0.298066	0.329512	0.07422	0.126611	0.03488	0.207158	0.149158	2.48594	1.31379	0.00642635	up
ENSSSCG00000003781	ENSSSCG00000003781	ENSSSCT00000004184	protein_coding	0.386144	0.168311	0.078418	0.128192	0.20931	0.073714	0.07859	0.051429	0.14561	0.056099	2.39338	1.25905	0.0327233	up
ENSSSCG00000027762	TNFRSF11B	ENSSSCT00000006589	protein_coding	0.257787	0.194083	0.169134	0.545164	0.293584	0.10314	0.097644	0.09337	0.179844	0.139929	2.37773	1.24958	0.0420071	up
ENSSSCG00000014977	PGR	ENSSSCT00000016339	protein_coding	1.00574	0.692578	0.215874	0.861493	0.812595	0.165233	0.083043	0.143193	0.622919	0.554609	2.28699	1.19345	0.042298	up
ENSSSCG00000004976	LRRC49	ENSSSCT00000005488;ENSSSCT00000079826	protein_coding	0.262428	0.438553	0.229262	0.27991	0.321703	0.198923	0.121575	0.0906684	0.202778	0.080945	2.20446	1.14043	0.0134677	up
MSTRG.697	B3GAT2	ENSSSCT00000024170	protein_coding	1.57194	2.59311	2.58108	1.81621	1.64308	1.6338	0.418774	0.2383	1.33779	1.12747	2.14574	1.10148	0.00971951	up
ENSSSCG00000060901	ENSSSCG00000060901	ENSSSCT00000092379	protein_coding	0.327815	0.701379	0.55896	0.632901	0.694166	0.369272	0.373495	0.351518	0.233809	0.064185	2.09385	1.06616	0.0485464	up
ENSSSCG00000017299	MARCHF10	ENSSSCT00000018835	protein_coding	0.156366	0.350437	0.273583	0.485743	0.424323	0.163917	0.229333	0.047164	0.222091	0.150797	2.0785	1.05555	0.0366926	up
ENSSSCG00000032624	ENSSSCG00000032624	ENSSSCT00000065318	protein_coding	0.180975	0.21655	0.161127	0.237943	0.24325	0.110152	0.107141	0.068644	0.115077	0.10535	2.05355	1.03812	0.0431711	up
ENSSSCG00000034164	WDR64	ENSSSCT00000011858	protein_coding	0.215856	0.140847	0.2807	0.2153	0.306188	0.155083	0.128587	0.07425	0.1001	0.107952	2.04761	1.03394	0.0347934	up
ENSSSCG00000012541	ENSSSCG00000012541	ENSSSCT00000013710	protein_coding	0.469499	0.414948	0.648923	0.316466	0.343272	0.108474	0.303566	0.151969	0.296626	0.21866	2.03198	1.02289	0.0375095	up
MSTRG.4610	ENSSSCG00000055987	ENSSSCT00000092043	protein_coding	1.43997	0.776354	1.50121	1.15351	0.811451	0.830175	0.498344	0.128983	0.535917	0.933873	1.94121	0.956958	0.041864	up
ENSSSCG00000008394	FANCL	ENSSSCT00000066702;ENSSSCT00000059199;ENSSSCT00000009191	protein_coding	1.19177	0.493281	1.00008	1.06552	0.820513	0.609619	0.715052	0.380644	0.391871	0.280419	1.92259	0.943054	0.0280089	up
ENSSSCG00000038037	ENSSSCG00000038037	ENSSSCT00000097826;ENSSSCT00000060713	protein_coding	0.777322	0.818774	0.866424	0.74263	0.768284	0.47644	0.628119	0.33634	0.364213	0.282603	1.90325	0.928462	0.0112744	up
MSTRG.14455	NSUN7	ENSSSCT00000027797;ENSSSCT00000045686	protein_coding	0.643652	0.771808	0.444779	0.899306	0.421903	0.31695	0.475031	0.138843	0.301539	0.474762	1.86363	0.898114	0.0168693	up
MSTRG.3432	ENSSSCG00000050771	ENSSSCT00000078060	protein_coding	0.961479	1.40972	1.13489	1.08365	1.10085	0.662779	0.805399	0.238689	0.702114	0.660195	1.85411	0.890729	0.00236124	up
MSTRG.7838	ENSSSCG00000048195	ENSSSCT00000082468	protein_coding	1.91722	1.67138	1.73786	1.79249	1.71401	1.59128	1.27716	0.240707	1.22234	0.471797	1.83894	0.878877	0.0230222	up
MSTRG.8058	ENSSSCG00000044637	ENSSSCT00000079915	protein_coding	0.335454	0.588785	0.756515	0.573292	0.517079	0.339197	0.397103	0.207407	0.457712	0.134003	1.8048	0.851837	0.0246151	up
MSTRG.3580	ENSSSCG00000061817	ENSSSCT00000094823	protein_coding	0.703081	1.05526	0.597891	1.36377	0.464622	0.477531	0.612886	0.267103	0.548536	0.459765	1.76879	0.82276	0.0322672	up
ENSSSCG00000051581	ENSSSCG00000051581	ENSSSCT00000038885	protein_coding	0.338777	0.726424	0.68906	0.726384	0.587639	0.325364	0.380936	0.363712	0.358127	0.309086	1.7662	0.820647	0.00631316	up
ENSSSCG00000011256	SLC22A13	ENSSSCT00000077673;ENSSSCT00000012323	protein_coding	0.849536	0.783083	0.555496	0.469893	0.833828	0.424795	0.399165	0.431748	0.457013	0.26938	1.76168	0.816955	0.0216468	up
ENSSSCG00000015332	PON1	ENSSSCT00000059830;ENSSSCT00000016705;ENSSSCT00000076906;ENSSSCT00000041640;ENSSSCT00000027564;ENSSSCT00000077948	protein_coding	0.483796	0.596836	0.363656	0.565973	0.348985	0.226357	0.447184	0.167105	0.221309	0.277376	1.76151	0.816812	0.0304106	up
ENSSSCG00000063198	ENSSSCG00000063198	ENSSSCT00000098822	protein_coding	0.291197	0.530668	0.557907	0.517236	0.317407	0.200596	0.3611	0.153691	0.223957	0.320023	1.75836	0.814227	0.0301432	up
MSTRG.5316	ENSSSCG00000051958	ENSSSCT00000101669	protein_coding	4.32787	3.75062	3.39138	2.66142	2.39778	2.78651	2.11044	0.648468	1.92485	1.9896	1.74728	0.805113	0.014839	up
MSTRG.2479	KCTD4	ENSSSCT00000022804;ENSSSCT00000070564	protein_coding	0.899012	0.968829	0.959891	0.895894	0.733927	0.520335	0.557721	0.285758	0.314837	0.882805	1.74024	0.799288	0.0313315	up
ENSSSCG00000003780	CRYZ	ENSSSCT00000047025;ENSSSCT00000004183	protein_coding	3.64821	4.19801	3.99526	4.1619	4.41666	3.12768	2.94662	0.969871	3.23944	1.61024	1.71686	0.77977	0.00794409	up
MSTRG.10683	GNAT2	ENSSSCT00000106230;ENSSSCT00000007474	protein_coding	0.570001	0.599582	0.531019	0.559287	0.430703	0.376644	0.350241	0.186043	0.284031	0.377273	1.70914	0.773274	0.030587	up
ENSSSCG00000009135	LRIT3	ENSSSCT00000010003	protein_coding	1.09839	0.594003	0.827762	1.27385	1.16317	0.546673	0.631892	0.561876	0.665313	0.524682	1.69162	0.758403	0.0318183	up
MSTRG.1358	ENSSSCG00000027270	ENSSSCT00000026365;ENSSSCT00000097636	protein_coding	6.28223	7.18295	3.6662	5.26422	5.71948	3.83141	2.55552	2.22829	4.53636	3.51645	1.68677	0.754262	0.00344403	up
ENSSSCG00000016556	CEP41	ENSSSCT00000090365;ENSSSCT00000104590;ENSSSCT00000102389;ENSSSCT00000018026	protein_coding	1.58118	1.57282	1.58197	1.0741	1.26712	1.23561	0.948453	0.51293	0.870112	0.671352	1.66976	0.73964	0.00718798	up
MSTRG.11534	GLT8D2	ENSSSCT00000057717	protein_coding	0.673155	0.907356	1.5412	0.923682	0.963651	0.594613	0.730556	0.666036	0.549989	0.463871	1.66687	0.737138	0.0434677	up
ENSSSCG00000003783	FPGT	ENSSSCT00000092969	protein_coding	0.807522	1.22951	0.716778	1.16025	0.902962	0.476871	0.740472	0.364029	0.735048	0.648255	1.62481	0.700268	0.0177343	up
MSTRG.5791	TFCP2L1	ENSSSCT00000091696	protein_coding	4.08404	3.39165	3.48292	3.90903	4.48102	1.47177	2.49158	2.60694	2.9482	2.39863	1.6236	0.699199	0.00830654	up
MSTRG.5884	ENSSSCG00000045902	ENSSSCT00000077089	protein_coding	1.76765	1.9727	1.64212	1.90646	1.7668	1.38883	1.24765	0.728464	1.21641	1.0294	1.614	0.690639	0.000719458	up
MSTRG.7265	ENSSSCG00000051030	ENSSSCT00000073602	protein_coding	1.02586	1.16996	0.843848	1.00009	1.14173	0.813326	0.877831	0.484374	0.570674	0.464515	1.61381	0.690468	0.00716308	up
MSTRG.7854	ENSSSCG00000049982	ENSSSCT00000076760	protein_coding	0.472843	0.718855	0.670547	0.81659	0.589761	0.396804	0.413701	0.292278	0.401232	0.526541	1.6097	0.686796	0.0162894	up
MSTRG.14889	ENSSSCG00000044464	ENSSSCT00000067863	protein_coding	0.674182	0.828664	0.595787	0.817203	0.388002	0.59019	0.369395	0.344232	0.424783	0.330814	1.60426	0.681909	0.047304	up
MSTRG.7383	ENSSSCG00000047223	ENSSSCT00000068350	protein_coding	1.58946	1.37289	1.10546	1.32397	1.15456	0.944425	1.21999	0.338684	0.665829	0.913372	1.6036	0.681311	0.0331467	up
ENSSSCG00000001846	WDR93	ENSSSCT00000002069;ENSSSCT00000075242	protein_coding	0.787209	0.763049	0.771463	0.647666	0.887418	0.509142	0.440566	0.369616	0.586473	0.518957	1.5906	0.669568	0.0295755	up
MSTRG.13178	ENSSSCG00000047895	ENSSSCT00000068919	protein_coding	0.49579	0.62762	0.453762	0.719732	0.482373	0.351554	0.30788	0.236386	0.438405	0.414615	1.58921	0.668311	0.0265307	up
MSTRG.6720	ENSSSCG00000046740	ENSSSCT00000090596	protein_coding	1.70975	1.53941	1.81236	1.72334	1.50363	1.37003	1.14539	0.510007	1.28362	0.91436	1.5868	0.666118	0.00567532	up
ENSSSCG00000026953	TPGS2	ENSSSCT00000028255;ENSSSCT00000070657	protein_coding	3.16724	3.32266	3.51423	2.84098	3.1657	2.14942	2.81045	1.51657	1.83314	1.8019	1.58343	0.663049	0.00196099	up
MSTRG.6736	ENSSSCG00000053721	ENSSSCT00000103285	protein_coding	5.02656	4.97715	6.23026	5.19249	4.60407	4.30236	3.9457	1.84528	3.85995	2.57912	1.57451	0.654907	0.00344957	up
ENSSSCG00000034398	CFAP418	ENSSSCT00000040863	protein_coding	1.46439	2.34066	2.08947	2.01705	1.60504	1.19215	1.51092	0.583089	1.65438	1.11806	1.57076	0.651463	0.0269324	up
MSTRG.967	PIGB	ENSSSCT00000056104;ENSSSCT00000069757;ENSSSCT00000036884	protein_coding	4.04963	3.96098	3.85109	4.16398	3.61008	3.16846	3.02516	1.02715	3.44387	1.84197	1.57003	0.650791	0.0199647	up
ENSSSCG00000047564	ENSSSCG00000047564	ENSSSCT00000070407	protein_coding	0.747887	0.838439	0.793123	0.836585	0.88338	0.70084	0.582939	0.407091	0.566311	0.390135	1.54852	0.630887	0.0443781	up
MSTRG.11814	ENSSSCG00000042299	ENSSSCT00000088062	protein_coding	2.21691	2.10676	2.45611	2.02045	2.33416	1.79573	1.63712	0.817664	1.68546	1.25822	1.54769	0.630117	0.00451754	up
ENSSSCG00000053029	CAAP1	ENSSSCT00000005652	protein_coding	1.44426	1.92272	2.0627	2.68029	1.51517	1.08249	1.5565	0.838751	1.22352	1.62445	1.52159	0.605582	0.0493541	up
MSTRG.3028	SGCA	ENSSSCT00000019141;ENSSSCT00000046528;ENSSSCT00000085482	protein_coding	2.34672	2.37341	1.86346	2.28382	2.07553	1.71502	1.23084	1.51594	1.85816	0.958891	1.50339	0.588215	0.0220972	up
ENSSSCG00000055971	ENSSSCG00000055971	ENSSSCT00000102144	protein_coding	1.65981	2.21902	2.06628	1.63561	1.5325	1.37075	1.72629	0.73108	1.09101	1.14445	1.50294	0.587791	0.0283915	up
MSTRG.11610	KITLG	ENSSSCT00000055388	protein_coding	10.117	11.0712	13.6032	11.3588	9.46462	8.86536	10.6112	3.00911	8.86246	5.688	1.50164	0.586535	0.0398834	up
MSTRG.1088	ENSSSCG00000042522	ENSSSCT00000048433	protein_coding	6.08291	5.98484	4.29694	5.3434	4.28519	5.44983	4.36751	1.77319	3.42727	2.59403	1.4759	0.561595	0.0486754	up
MSTRG.7848	MDK	ENSSSCT00000046360;ENSSSCT00000097031;ENSSSCT00000014484	protein_coding	3.50083	2.91058	4.40073	5.21199	4.33142	4.27822	4.36277	5.28164	4.24972	11.9133	0.676586	-0.563655	0.0350292	down
MSTRG.11399	LPCAT3	ENSSSCT00000030030	protein_coding	4.15978	3.69397	2.79415	3.24344	5.28005	4.50718	4.44546	7.72065	3.40138	8.26826	0.676408	-0.564035	0.0188655	down
MSTRG.11547	SPIC	ENSSSCT00000000947	protein_coding	0.381415	0.533872	0.586579	0.437072	0.502346	0.552606	0.674288	0.858267	0.827006	0.70474	0.674965	-0.567116	0.0149348	down
MSTRG.14928	PGAP2	ENSSSCT00000052390;ENSSSCT00000053251;ENSSSCT00000087605;ENSSSCT00000062799;ENSSSCT00000043647	protein_coding	4.71624	8.92349	5.99177	7.99653	5.94126	8.74396	6.00928	14.7938	9.21437	10.9933	0.674695	-0.567692	0.00782584	down
MSTRG.641	RPS12	ENSSSCT00000004616	protein_coding	72.011	73.2878	77.5679	58.3527	102.068	84.5074	85.774	137.138	82.0006	179.435	0.673789	-0.569631	0.0087256	down
MSTRG.9417	RHBDL1	ENSSSCT00000008766	protein_coding	2.32309	1.84438	2.41006	1.28355	2.29079	2.27943	2.453	4.62542	2.77535	2.97657	0.671874	-0.573737	0.0163763	down
MSTRG.7506	ENSSSCG00000060622	ENSSSCT00000035772	protein_coding	4.18933	7.16982	5.71767	4.88159	5.14437	4.30784	8.87408	10.4745	6.03774	10.7741	0.66973	-0.578349	0.0154502	down
MSTRG.3147	TAF15	ENSSSCT00000074923;ENSSSCT00000019273	protein_coding	3.91502	3.99296	3.51137	2.14127	4.38601	4.00688	3.87139	4.66436	4.36717	10.0365	0.666014	-0.586376	0.0187832	down
MSTRG.9597	TMSB10	ENSSSCT00000009030	protein_coding	14.5426	17.2637	19.3585	12.414	24.2376	19.4139	17.682	18.4459	19.5464	57.0754	0.664452	-0.589763	0.034447	down
MSTRG.3519	NEK11	ENSSSCT00000012244	protein_coding	0.309231	0.345736	0.388068	0.263226	0.184457	0.447367	0.459299	0.370762	0.466282	0.500761	0.664174	-0.590368	0.0236184	down
MSTRG.3335	SPAG7	ENSSSCT00000096124;ENSSSCT00000049979	protein_coding	2.76627	2.35818	2.77336	1.58797	2.56878	3.60789	2.86757	4.08877	3.0422	4.66455	0.659765	-0.599976	0.0035957	down
MSTRG.5419	ACTA2	ENSSSCT00000105547;ENSSSCT00000054750;ENSSSCT00000049256;ENSSSCT00000011432	protein_coding	0.677128	0.521574	0.453252	0.530925	0.384115	0.779041	0.576059	0.759807	0.653949	1.12848	0.658654	-0.602408	0.0237461	down
MSTRG.15177	DRD2	ENSSSCT00000016414;ENSSSCT00000055534	protein_coding	0.884719	0.597289	0.972159	1.2538	0.764476	1.02957	1.20575	1.8073	1.13525	1.61829	0.658084	-0.603656	0.0115126	down
MSTRG.1282	RPL36AL	ENSSSCT00000005522	protein_coding	5.22137	4.08928	4.46893	3.11758	5.03954	4.76202	4.11712	10.2752	5.76142	8.54096	0.655675	-0.608948	0.0115841	down
MSTRG.6916	DLGAP4	ENSSSCT00000086453;ENSSSCT00000057850;ENSSSCT00000008007;ENSSSCT00000073682;ENSSSCT00000075572	protein_coding	3.55487	3.49496	3.12478	3.61991	4.63	3.76614	3.77167	5.06607	4.56767	10.9314	0.655609	-0.609093	0.0116183	down
MSTRG.7593	CDK2AP2	ENSSSCT00000014105	protein_coding	6.01443	5.38799	4.74263	4.9529	7.69419	5.57086	7.11987	7.90403	6.92105	16.4883	0.654305	-0.611964	0.0139112	down
MSTRG.11118	HNRNPA1	ENSSSCT00000071718;ENSSSCT00000058552	protein_coding	37.0488	36.7056	36.9594	34.9627	41.492	42.5253	40.6746	94.1528	41.9277	67.1435	0.653467	-0.613814	0.00475393	down
ENSSSCG00000007774	CTF1	ENSSSCT00000008521	protein_coding	2.09835	1.90867	1.38187	1.96506	2.56357	1.66576	1.79404	3.47403	2.68572	5.55876	0.653401	-0.613959	0.0318629	down
MSTRG.2964	NR1D1	ENSSSCT00000058463	protein_coding	1.30934	0.991553	1.32074	0.763285	1.68866	1.14949	0.847352	2.06994	1.8596	3.38919	0.651982	-0.617097	0.0453302	down
ENSSSCG00000046234	ENSSSCG00000046234	ENSSSCT00000089765	protein_coding	0.355438	0.426216	0.440689	0.356796	0.519172	0.387652	0.539826	0.71065	0.613345	0.968358	0.651684	-0.617756	0.0134844	down
MSTRG.9034	ZNHIT1	ENSSSCT00000063901	protein_coding	10.8043	9.46713	9.87331	9.29303	11.8999	8.68579	10.4278	25.6345	12.8986	21.717	0.646866	-0.628462	0.0117085	down
MSTRG.15483	ENSSSCG00000031784	ENSSSCT00000016846	protein_coding	0.127867	0.236084	0.251368	0.156515	0.278245	0.34459	0.335745	0.214987	0.257318	0.473537	0.645735	-0.630986	0.0299411	down
MSTRG.8258	RPS28	ENSSSCT00000014851	protein_coding	82.8431	75.9676	89.8098	56.8239	127.305	99.2591	84.4227	190.39	128.954	167.401	0.645483	-0.631549	0.00743059	down
MSTRG.220	IL2RG	ENSSSCT00000013555;ENSSSCT00000033238;ENSSSCT00000076097	protein_coding	0.522799	0.64782	0.518495	0.820508	0.492178	1.07819	0.824095	0.687927	0.904424	1.15628	0.645422	-0.631686	0.01189	down
MSTRG.13885	COX5A	ENSSSCT00000027931	protein_coding	4.70176	5.31076	4.9426	2.7906	6.27221	5.34404	4.2922	9.03316	5.01756	13.7357	0.641802	-0.639801	0.0286078	down
MSTRG.13718	DLK2	ENSSSCT00000001877	protein_coding	0.322496	0.568206	0.328424	0.648261	0.638604	0.783123	1.07998	0.632052	0.762679	0.649354	0.641379	-0.640751	0.021983	down
MSTRG.7590	ENSSSCG00000052603	ENSSSCT00000099832	protein_coding	0.526322	0.506601	0.576442	0.349263	0.625314	0.664361	0.659514	0.630122	0.784352	1.2984	0.640105	-0.643621	0.0299603	down
ENSSSCG00000004898	TNFRSF11A	ENSSSCT00000036304;ENSSSCT00000028414	protein_coding	0.12015	0.0959456	0.0795858	0.0876777	0.118008	0.167992	0.170606	0.126429	0.199011	0.120651	0.638937	-0.646255	0.0121335	down
ENSSSCG00000038911	KLF2	ENSSSCT00000059610;ENSSSCT00000097081	protein_coding	1.07448	0.615616	0.382316	0.393018	0.58841	1.26598	0.926812	1.12292	0.855051	0.625958	0.636652	-0.651424	0.0245357	down
MSTRG.13006	INO80C	ENSSSCT00000058409;ENSSSCT00000092310	protein_coding	2.60575	2.72751	2.00157	1.36543	1.98808	2.70042	3.53225	4.01662	2.56986	3.99248	0.635771	-0.653422	0.00386153	down
MSTRG.7647	DRAP1	ENSSSCT00000082299;ENSSSCT00000014172;ENSSSCT00000078527	protein_coding	8.74635	7.84174	9.02309	6.32232	11.4748	8.38718	8.60433	13.7477	9.11057	28.6679	0.633535	-0.658504	0.0209886	down
ENSSSCG00000037572	EPSTI1	ENSSSCT00000065032	protein_coding	0.710673	1.17541	0.464997	1.26115	0.996904	1.84379	0.942211	0.708407	1.18929	2.60841	0.632071	-0.661841	0.0458524	down
MSTRG.4676	CSTB	ENSSSCT00000023178	protein_coding	12.2358	11.3905	9.35539	8.82376	14.7993	13.5444	13.6988	22.0045	12.6964	27.9344	0.629792	-0.667052	0.00507513	down
ENSSSCG00000012963	SART1	ENSSSCT00000014169;ENSSSCT00000079929	protein_coding	2.78632	2.30742	3.11953	2.47581	3.16486	2.93525	2.65408	7.13048	3.16538	6.13464	0.629158	-0.668506	0.00981067	down
MSTRG.349	NKAP	ENSSSCT00000013792;ENSSSCT00000085170	protein_coding	3.12716	3.22707	2.23162	2.95105	4.37696	3.96603	5.81356	7.3167	3.91366	4.35288	0.627449	-0.672431	0.00299775	down
MSTRG.4095	GRK7	ENSSSCT00000012780	protein_coding	0.360656	0.215332	0.205646	0.447543	0.546446	0.359691	0.801491	0.383858	0.689731	0.605235	0.625218	-0.677569	0.0409708	down
MSTRG.6150	ENSSSCG00000055400	ENSSSCT00000097024	protein_coding	3.39479	2.90791	5.23134	3.50195	7.99697	5.11167	7.75362	10.3602	8.52798	5.15226	0.624102	-0.680146	0.0205489	down
MSTRG.10570	H2AC18	ENSSSCT00000007310	protein_coding	33.1652	17.4853	22.8065	16.0782	31.763	36.7306	19.9732	88.6838	34.5452	14.7132	0.623174	-0.682293	0.0430681	down
MSTRG.10562	H2AC19	ENSSSCT00000023024	protein_coding	33.5733	17.4066	22.3522	15.7712	32.7556	37.1326	19.7368	88.765	34.534	15.4134	0.623059	-0.68256	0.0431605	down
MSTRG.6411	RPL37	ENSSSCT00000047002	protein_coding	1.53747	2.56546	2.21922	1.59154	2.41235	1.80965	1.92308	2.2789	1.75101	8.8673	0.62093	-0.687498	0.0490417	down
MSTRG.285	BEX3	ENSSSCT00000013697	protein_coding	2.38945	2.69609	1.88365	2.95201	2.11481	2.72566	2.69007	5.99135	5.19747	2.97747	0.614646	-0.702171	0.00886076	down
MSTRG.7592	ENSSSCG00000032003	ENSSSCT00000062288;ENSSSCT00000057317;ENSSSCT00000081575	protein_coding	21.3542	20.3117	21.627	17.0555	26.6858	22.4597	20.0585	53.0599	25.9194	55.1453	0.605936	-0.722763	0.00576103	down
MSTRG.253	ENSSSCG00000012427	ENSSSCT00000013588	protein_coding	4.74982	2.62649	3.40336	2.62194	6.24652	8.69141	3.21003	3.95086	5.12645	11.5747	0.603566	-0.728417	0.0286675	down
ENSSSCG00000029569	PROP1	ENSSSCT00000028015	protein_coding	0.208561	0.468637	0.223441	0.33299	0.245544	0.717471	0.591125	0.274267	0.517065	0.369208	0.599065	-0.739216	0.0274657	down
ENSSSCG00000021027	PGBD5	ENSSSCT00000049260	protein_coding	0.414247	0.308742	0.243046	0.219274	0.130219	0.543132	0.298987	0.46396	0.352952	0.556859	0.593679	-0.752244	0.0183656	down
MSTRG.278	RPL36A	ENSSSCT00000048735;ENSSSCT00000085530	protein_coding	2.43545	4.71838	2.57924	1.93813	4.93572	4.30785	3.1692	4.14487	4.02352	12.4031	0.592077	-0.756142	0.0315372	down
MSTRG.13611	PFDN6	ENSSSCT00000001678	protein_coding	1.8163	1.82416	2.18488	1.97032	1.9414	3.41034	1.52426	1.91746	2.98447	6.63294	0.591219	-0.758236	0.028973	down
ENSSSCG00000003256	PRKCG	ENSSSCT00000003617;ENSSSCT00000104105	protein_coding	0.245746	0.3874	0.147058	0.131004	0.370757	0.306369	0.480785	0.524737	0.388044	0.481398	0.587698	-0.766853	0.0184257	down
MSTRG.2922	CCR10	ENSSSCT00000018932	protein_coding	0.385153	0.228039	0.310889	0.145048	0.338985	0.472855	0.443519	0.883236	0.323144	0.275269	0.587198	-0.768081	0.0493141	down
ENSSSCG00000021155	ENSSSCG00000021155	ENSSSCT00000032500	protein_coding	1.16549	0.483364	0.327189	0.517362	0.704376	1.09424	0.941695	0.824479	1.40314	1.19868	0.585433	-0.772423	0.0194845	down
MSTRG.1256	RPLP1	ENSSSCT00000005482;ENSSSCT00000045915	protein_coding	69.5052	92.6587	80.1625	66.0323	103.627	77.66	94.3565	149.661	78.4354	319.447	0.572552	-0.804521	0.00845496	down
MSTRG.7443	PURB	ENSSSCT00000041746	protein_coding	3.84709	3.34251	3.05663	2.74266	2.92922	5.54537	3.38974	8.41614	4.76483	5.81072	0.569994	-0.810982	0.000930135	down
MSTRG.11876	CIAO2B	ENSSSCT00000038667	protein_coding	4.6954	4.3508	3.95279	3.55026	5.67452	5.20843	4.57226	7.63327	6.22616	15.4916	0.567923	-0.816233	0.00624736	down
MSTRG.8787	IK	ENSSSCT00000036147;ENSSSCT00000097517	protein_coding	1.19804	1.56557	1.00344	1.0705	1.40708	1.3219	1.01763	1.63841	1.1782	5.8748	0.566102	-0.820867	0.032277	down
ENSSSCG00000016685	WIPF3	ENSSSCT00000048239;ENSSSCT00000018166;ENSSSCT00000090052	protein_coding	0.371552	0.223461	0.103186	0.257386	0.154145	0.425165	0.276938	0.253675	0.343962	0.728551	0.547125	-0.870057	0.015814	down
ENSSSCG00000060236	CBX7	ENSSSCT00000099879	protein_coding	0.673176	1.18318	0.400976	0.576134	0.451437	0.680763	1.08278	0.810815	1.57506	1.85842	0.546771	-0.870992	0.0201957	down
ENSSSCG00000008241	ENSSSCG00000008241	ENSSSCT00000086281;ENSSSCT00000009025	protein_coding	0.691607	0.699612	0.945915	0.530565	0.90734	0.739158	1.01874	1.48012	0.840361	2.86002	0.54408	-0.87811	0.0140896	down
MSTRG.14252	GON7	ENSSSCT00000095665	protein_coding	0.535714	0.325877	0.477003	0.314579	0.591581	0.329322	0.409762	0.649728	1.24445	1.51359	0.541315	-0.88546	0.0422019	down
MSTRG.6694	ENSSSCG00000059771	ENSSSCT00000093589	protein_coding	2.29864	2.89575	1.39755	2.11579	3.15454	2.72525	3.64908	2.93798	2.42502	10.6336	0.530252	-0.915249	0.0267476	down
MSTRG.10464	ENSSSCG00000006525	ENSSSCT00000068162;ENSSSCT00000007146;ENSSSCT00000067901	protein_coding	1.67083	2.23117	1.58623	1.31806	1.95712	2.17031	2.50966	1.15198	2.27973	8.52845	0.526643	-0.925102	0.0125904	down
ENSSSCG00000023746	LRP1B	ENSSSCT00000022273	protein_coding	0.185338	0.134248	0.106778	0.044153	0.187682	0.133823	0.136765	0.113323	0.217139	0.653733	0.524552	-0.930842	0.037151	down
ENSSSCG00000022395	SLC25A35	ENSSSCT00000074805;ENSSSCT00000061730	protein_coding	0.107192	0.276904	0.1504	0.301571	0.0656192	0.412576	0.236644	0.677017	0.228133	0.165326	0.524329	-0.931457	0.039167	down
ENSSSCG00000031913	NDUFB4	ENSSSCT00000049423;ENSSSCT00000068054	protein_coding	1.06241	0.925557	0.621136	1.1769	1.13708	1.19115	0.863491	1.84998	1.50401	4.16005	0.514499	-0.95876	0.0285215	down
MSTRG.7378	RP9	ENSSSCT00000057368	protein_coding	0.812947	0.676325	0.799741	0.562519	1.26188	0.929788	1.52405	1.59821	1.81835	2.42718	0.495737	-1.01235	0.00167338	down
MSTRG.2664	AATK	ENSSSCT00000023391	protein_coding	0.19976	0.188707	0.092982	0.124451	0.487831	0.227492	0.34225	0.941894	0.541251	0.187559	0.488176	-1.03453	0.0263068	down
ENSSSCG00000008516	DPY30	ENSSSCT00000009320	protein_coding	1.3003	1.44258	1.63587	1.92622	2.51547	2.83741	2.24867	2.84224	3.0579	7.10736	0.48749	-1.03656	0.00170642	down
MSTRG.7682	FAU	ENSSSCT00000065049;ENSSSCT00000027683	protein_coding	6.02416	9.95515	6.84303	14.0607	8.76923	15.1627	12.0605	36.6451	13.4235	18.3329	0.47741	-1.0667	0.000449647	down
ENSSSCG00000026407	NCCRP1	ENSSSCT00000032263	protein_coding	0.474415	0.466849	0.413285	0.241065	0.438382	0.642485	0.523229	1.08828	0.97591	1.05872	0.474277	-1.0762	0.00198056	down
ENSSSCG00000003584	THEMIS2	ENSSSCT00000003979	protein_coding	0.235373	0.198387	0.099742	0.078215	0.254523	0.54624	0.333537	0.356282	0.483894	0.106687	0.474226	-1.07635	0.0120676	down
ENSSSCG00000014011	RASGEF1C	ENSSSCT00000088809	protein_coding	0.213305	0.066764	0.055099	0.118493	0.126167	0.148219	0.24667	0.181553	0.250321	0.447291	0.455105	-1.13573	0.00484243	down
ENSSSCG00000002658	FOXL1	ENSSSCT00000002949	protein_coding	0.140706	0.364121	0.576027	0.217014	0.51169	0.301892	0.48702	1.9616	0.861963	0.406866	0.450213	-1.15132	0.0347312	down
MSTRG.11195	AGAP2	ENSSSCT00000041217;ENSSSCT00000000486	protein_coding	0.0409115	0.0631775	0.0662882	0.0306757	0.0644079	0.139541	0.0843285	0.10955	0.149532	0.117253	0.442284	-1.17696	0.0107771	down
MSTRG.9599	ENSSSCG00000022842	ENSSSCT00000024482	protein_coding	2.40328	2.6227	1.77662	1.60779	3.306	3.22128	2.05325	3.67838	2.432	16.6618	0.417745	-1.25931	0.00653141	down
ENSSSCG00000039946	CD34	ENSSSCT00000044827;ENSSSCT00000070512;ENSSSCT00000044975	protein_coding	0.182311	0.0875838	0.0831469	0.19726	0.177677	0.506174	0.266399	0.225902	0.701363	0.110815	0.402054	-1.31454	0.0072639	down
ENSSSCG00000031487	LSP1	ENSSSCT00000052917;ENSSSCT00000066164	protein_coding	0.0752814	0.0733771	0.0279389	0.153713	0.179256	0.0935749	0.156783	0.30142	0.30558	0.414723	0.400578	-1.31985	0.0242247	down
ENSSSCG00000013120	ENSSSCG00000013120	ENSSSCT00000014340	protein_coding	0.055571	0.095993	0.18393	0.332325	0.256174	0.213241	0.645595	0.178439	0.651631	0.624142	0.39947	-1.32384	0.0318476	down
MSTRG.14036	ANG	ENSSSCT00000065893	protein_coding	0.793451	1.12993	0.653403	0.685561	1.45479	0.923383	1.2454	1.4565	1.86519	6.33394	0.398932	-1.32578	0.00859113	down
MSTRG.1364	GPR135	ENSSSCT00000047398	protein_coding	0.128009	0.150894	0.263323	0.137544	0.062918	0.087624	0.221566	0.852847	0.443314	0.264225	0.397249	-1.33188	0.0226929	down
ENSSSCG00000034495	SNTG1	ENSSSCT00000048327;ENSSSCT00000076410;ENSSSCT00000068992	protein_coding	0.052055	0.0269193	0.0182125	0.0674495	0.0385357	0.0780762	0.0658517	0.0689687	0.217682	0.0815228	0.396742	-1.33373	0.00828791	down
MSTRG.4008	CFAP92	ENSSSCT00000028260	protein_coding	0.035442	0.065119	0.059881	0.092258	0.109217	0.195369	0.026329	0.129939	0.064029	0.498211	0.396024	-1.33634	0.0420157	down
ENSSSCG00000000716	KCNA1	ENSSSCT00000000779	protein_coding	0.023866	0.044204	0.117429	0.049113	0.049355	0.27806	0.049392	0.133077	0.144161	0.196866	0.35427	-1.49708	0.0166341	down
ENSSSCG00000020785	DES	ENSSSCT00000030104	protein_coding	0.0533955	0.0613716	0.0274959	0.0474844	0	0.0775505	0.162361	0.187197	0.0562178	0.0622472	0.347795	-1.52369	0.0371968	down
ENSSSCG00000011626	ENSSSCG00000011626	ENSSSCT00000012723	protein_coding	0.131842	0.111064	0.17797	0.090459	0.323613	0.293627	0.132765	0.823121	0.414708	0.771505	0.342792	-1.54459	0.0203667	down
MSTRG.12336	ENSSSCG00000003261	ENSSSCT00000003622;ENSSSCT00000080239	protein_coding	0.374806	0.203838	0.189903	0.46557	0.315715	0.701146	0.150072	1.08918	0.319876	2.64344	0.316053	-1.66176	0.0106662	down
MSTRG.93	ENSSSCG00000050495	ENSSSCT00000023365	protein_coding	0.090609	0.080549	0.139701	0	0.21128	0.202367	0.266378	0.343626	0.613503	0.508272	0.269958	-1.88919	0.00924134	down
MSTRG.2241	RNF17	ENSSSCT00000030729	protein_coding	0.024592	0.019003	0.014837	0.010044	0	0.028775	0.04874	0.0458	0.097397	0.036071	0.266669	-1.90688	0.0116606	down
MSTRG.8245	ODAD3	ENSSSCT00000078239	protein_coding	0	0	0	0.040037	0	0.042751	0.064865	0.124044	0	0.089225	0.124771	-3.00265	0.0441042	down
ENSSSCG00000000442	INHBE	ENSSSCT00000000477	protein_coding	0	0.072042	0	0	0	0.197595	0.043879	0.14241	0.114822	0.119499	0.116534	-3.10118	0.0116826	down
MSTRG.14275	AK7	ENSSSCT00000002782;ENSSSCT00000080270	protein_coding	0.0355454	0.0175557	0	0	0	0.0687224	0.133685	0	0	0.293175	0.107149	-3.22231	0.0452615	down
MSTRG.8088	IL12RB1	ENSSSCT00000015180	protein_coding	0	0	0	0	0.0188221	0.019437	0.0507719	0.0197739	0.0995593	0	0.0993029	-3.33202	0.0493474	down
MSTRG.13973	LTB4R2	ENSSSCT00000089378	protein_coding	0	0.0293535	0	0	0	0.0774457	0.0231002	0.0747713	0.0466777	0.0882381	0.0946175	-3.40175	0.0111921	down
MSTRG.12317	GARIN5A	ENSSSCT00000003577	protein_coding	0	0.081351	0	0	0	0.219956	0.388456	0.558914	0.168499	0	0.0608994	-4.03743	0.00366316	down
ENSSSCG00000007799	MYLPF	ENSSSCT00000080946;ENSSSCT00000091386	protein_coding	0	0	0	0.0114507	0.011222	0	0.144379	0.133359	0.0728321	0.44709	0.028424	-5.13674	0.00121282	down
ENSSSCG00000006171	CRISPLD1	ENSSSCT00000006765;ENSSSCT00000089471	protein_coding	0	0	0	0	0	0.0572696	0	0.0730986	0.034534	0	0.0030321	-8.36547	0.02486	down
ENSSSCG00000035805	DLK1	ENSSSCT00000038148;ENSSSCT00000060263	protein_coding	0	0	0	0	0	0	0.054736	0	0	0.133897	0.00265064	-8.55944	0.0229628	down
ENSSSCG00000006328	RXRG	ENSSSCT00000048789	protein_coding	0	0	0	0	0	0	0	0.0492645	0.0736345	0.0819578	0.00244073	-8.67847	0.0322519	down
ENSSSCG00000008944	NPFFR2	ENSSSCT00000009798	protein_coding	0	0	0	0	0	0.029872	0.035232	0	0.068547	0.088783	0.00224786	-8.79723	0.00730603	down
ENSSSCG00000038355	SP5	ENSSSCT00000049468	protein_coding	0	0	0	0	0	0.039401	0	0.170281	0	0.079505	0.00172899	-9.17586	0.0184838	down
ENSSSCG00000042073	DPEP2NB	ENSSSCT00000066502	protein_coding	0	0	0	0	0	0.061597	0	0.136198	0	0.098452	0.00168778	-9.21066	0.0400749	down
ENSSSCG00000011216	LRRC3B	ENSSSCT00000012282	protein_coding	0	0	0	0	0	0.096349	0.114395	0	0	0.114256	0.00153846	-9.3443	0.0189758	down
ENSSSCG00000013973	LYPD8	ENSSSCT00000015261	protein_coding	0	0	0	0	0	0.086748	0.066447	0.073748	0	0.12361	0.00142632	-9.45349	0.00393538	down
ENSSSCG00000033192	KLK9	ENSSSCT00000039532	protein_coding	0	0	0	0	0	0.146773	0	0.240882	0	0	0.00128981	-9.59863	0.032101	down
ENSSSCG00000032215	FOXD3	ENSSSCT00000040106	protein_coding	0	0	0	0	0	0	0	0.068801	0.060271	0.258661	0.00128955	-9.59892	0.02419	down
ENSSSCG00000025754	ZGLP1	ENSSSCT00000030760	protein_coding	0	0	0	0	0	0.070758	0	0	0.063074	0.30512	0.00113908	-9.77792	0.031378	down
ENSSSCG00000052719	ENSSSCG00000052719	ENSSSCT00000106361	protein_coding	0	0	0	0	0	0.538579	0.066411	0	0.105912	0	0.000703332	-10.4735	0.0145902	down
MSTRG.4101	ENSSSCG00000034370	ENSSSCT00000038858	protein_coding	0	0	0	0	0	0.402535	0.302533	0.202156	0.134155	0	0.000480133	-11.0243	0.0142868	down
MSTRG.12429	ENSSSCG00000041773	ENSSSCT00000025688	protein_coding	0	0	0	0	0	0	0	0.736499	1.59522	0.660075	0.000167124	-12.5468	0.00178687	down
