# Supplementary material for: Visfatin (NAMPT) affects global gene expression in porcine anterior pituitary cells during the mid-luteal phase of the oestrous cycle
Source: J Anim Sci Biotechnol. 2024 Jul 9;15:96. doi: 10.1186/s40104-024-01054-z (PMC11232246; doi:10.1186/s40104-024-01054-z)
Supplement: Supplementary file 3 — Gene Ontology (GO) analysis generated from up-regulated and down-regulated DE-genes. [file 40104_2024_1054_MOESM3_ESM.xlsx]

## Sheet: GO_enrichment
Supplementary File 3.Gene ontology (GO) analysis generated from up-regulated and down-regulated DE-genes
GO_ID	GO_Term	GO_function	GO_class	S gene number	TS gene number	B gene number	TB gene number	pvalue
GO:0005840	ribosome	cellular_component	6	23	364	230	16031	2.78672e-09
GO:0003735	structural constituent of ribosome	molecular_function	4	21	364	223	16031	3.96856e-08
GO:0006412	translation	biological_process	8	22	364	302	16031	1.63748e-06
GO:0022625	cytosolic large ribosomal subunit	cellular_component	8	9	364	72	16031	3.50469e-05
GO:0043565	sequence-specific DNA binding	molecular_function	7	20	364	361	16031	0.000232914
GO:0022626	cytosolic ribosome	cellular_component	7	6	364	42	16031	0.000345755
GO:0055007	cardiac muscle cell differentiation	biological_process	7	4	364	16	16031	0.000383259
GO:0060086	circadian temperature homeostasis	biological_process	6	2	364	2	16031	0.000514178
GO:0071339	MLL1 complex	cellular_component	8	5	364	30	16031	0.00052419
GO:0046965	nuclear retinoid X receptor binding	molecular_function	9	3	364	8	16031	0.000597299
GO:0042277	peptide binding	molecular_function	5	5	364	33	16031	0.000825661
GO:0042482	positive regulation of odontogenesis	biological_process	9	2	364	3	16031	0.00151931
GO:0038001	paracrine signaling	biological_process	6	2	364	3	16031	0.00151931
GO:1900168	positive regulation of glial cell-derived neurotrophic factor production	biological_process	9	2	364	3	16031	0.00151931
GO:0033185	dolichol-phosphate-mannose synthase complex	cellular_component	6	2	364	3	16031	0.00151931
GO:0101031	chaperone complex	cellular_component	4	4	364	23	16031	0.00164473
GO:0000785	chromatin	cellular_component	6	15	364	286	16031	0.00234708
GO:0005747	mitochondrial respiratory chain complex I	cellular_component	7	5	364	42	16031	0.00250492
GO:0019348	dolichol metabolic process	biological_process	7	2	364	4	16031	0.00299296
GO:0006506	GPI anchor biosynthetic process	biological_process	10	4	364	27	16031	0.00303506
GO:0003707	nuclear steroid receptor activity	molecular_function	5	3	364	15	16031	0.00431209
GO:0000122	negative regulation of transcription by RNA polymerase II	biological_process	10	26	364	661	16031	0.00474635
GO:0035239	tube morphogenesis	biological_process	5	2	364	5	16031	0.00491344
GO:1990948	ubiquitin ligase inhibitor activity	molecular_function	7	2	364	5	16031	0.00491344
GO:0019955	cytokine binding	molecular_function	5	4	364	31	16031	0.00506758
GO:0060382	regulation of DNA strand elongation	biological_process	9	3	364	16	16031	0.00521874
GO:0031011	Ino80 complex	cellular_component	6	3	364	16	16031	0.00521874
GO:0034097	response to cytokine	biological_process	6	4	364	32	16031	0.00568957
GO:0001223	transcription coactivator binding	molecular_function	7	4	364	32	16031	0.00568957
GO:0034341	response to interferon-gamma	biological_process	7	3	364	17	16031	0.00623156
GO:0043401	steroid hormone mediated signaling pathway	biological_process	6	3	364	17	16031	0.00623156
GO:0033044	regulation of chromosome organization	biological_process	8	3	364	17	16031	0.00623156
GO:0005634	nucleus	cellular_component	6	116	364	4165	16031	0.00645606
GO:1901798	positive regulation of signal transduction by p53 class mediator	biological_process	10	2	364	6	16031	0.00725982
GO:0043278	response to morphine	biological_process	6	2	364	6	16031	0.00725982
GO:0035455	response to interferon-alpha	biological_process	7	2	364	6	16031	0.00725982
GO:0006119	oxidative phosphorylation	biological_process	6	3	364	18	16031	0.00735355
GO:0006651	diacylglycerol biosynthetic process	biological_process	10	2	364	7	16031	0.0100119
GO:1901522	positive regulation of transcription from RNA polymerase II promoter involved in cellular response to chemical stimulus	biological_process	11	2	364	7	16031	0.0100119
GO:0033601	positive regulation of mammary gland epithelial cell proliferation	biological_process	9	2	364	7	16031	0.0100119
GO:2001214	positive regulation of vasculogenesis	biological_process	8	2	364	7	16031	0.0100119
GO:0006275	regulation of DNA replication	biological_process	9	4	364	38	16031	0.0105016
GO:0002070	epithelial cell maturation	biological_process	6	2	364	8	16031	0.0131501
GO:0035456	response to interferon-beta	biological_process	7	2	364	8	16031	0.0131501
GO:0050847	progesterone receptor signaling pathway	biological_process	7	2	364	8	16031	0.0131501
GO:0033234	negative regulation of protein sumoylation	biological_process	11	2	364	8	16031	0.0131501
GO:0050291	sphingosine N-acyltransferase activity	molecular_function	8	2	364	8	16031	0.0131501
GO:0043495	protein-membrane adaptor activity	molecular_function	6	2	364	8	16031	0.0131501
GO:0003677	DNA binding	molecular_function	6	38	364	1155	16031	0.0135221
GO:0071005	U2-type precatalytic spliceosome	cellular_component	8	4	364	42	16031	0.0148396
GO:0006414	translational elongation	biological_process	8	3	364	24	16031	0.0165011
GO:1904996	positive regulation of leukocyte adhesion to vascular endothelial cell	biological_process	9	2	364	9	16031	0.0166555
GO:1905907	negative regulation of amyloid fibril formation	biological_process	9	2	364	9	16031	0.0166555
GO:0033148	positive regulation of intracellular estrogen receptor signaling pathway	biological_process	10	2	364	9	16031	0.0166555
GO:0043292	contractile fiber	cellular_component	6	2	364	9	16031	0.0166555
GO:0042805	actinin binding	molecular_function	6	2	364	9	16031	0.0166555
GO:0097371	MDM2/MDM4 family protein binding	molecular_function	5	2	364	9	16031	0.0166555
GO:0008217	regulation of blood pressure	biological_process	5	4	364	44	16031	0.0173757
GO:0003700	DNA-binding transcription factor activity	molecular_function	4	19	364	496	16031	0.0188211
GO:0032526	response to retinoic acid	biological_process	6	3	364	26	16031	0.0205043
GO:0031274	positive regulation of pseudopodium assembly	biological_process	11	2	364	10	16031	0.0205101
GO:1903671	negative regulation of sprouting angiogenesis	biological_process	9	2	364	10	16031	0.0205101
GO:0000774	adenyl-nucleotide exchange factor activity	molecular_function	8	2	364	10	16031	0.0205101
GO:0042974	nuclear retinoic acid receptor binding	molecular_function	8	2	364	10	16031	0.0205101
GO:0060804	positive regulation of Wnt signaling pathway by BMP signaling pathway	biological_process	10	1	364	1	16031	0.022706
GO:0038155	interleukin-23-mediated signaling pathway	biological_process	7	1	364	1	16031	0.022706
GO:1900116	extracellular negative regulation of signal transduction	biological_process	9	1	364	1	16031	0.022706
GO:0003433	chondrocyte development involved in endochondral bone morphogenesis	biological_process	7	1	364	1	16031	0.022706
GO:1905049	negative regulation of metallopeptidase activity	biological_process	11	1	364	1	16031	0.022706
GO:0060741	prostate gland stromal morphogenesis	biological_process	5	1	364	1	16031	0.022706
GO:0033024	mast cell apoptotic process	biological_process	8	1	364	1	16031	0.022706
GO:0000481	maturation of 5S rRNA	biological_process	12	1	364	1	16031	0.022706
GO:0071971	extracellular exosome assembly	biological_process	7	1	364	1	16031	0.022706
GO:0021666	rhombomere 5 formation	biological_process	6	1	364	1	16031	0.022706
GO:0071629	cytoplasm protein quality control by the ubiquitin-proteasome system	biological_process	10	1	364	1	16031	0.022706
GO:0014040	positive regulation of Schwann cell differentiation	biological_process	12	1	364	1	16031	0.022706
GO:1904140	negative regulation of microglial cell migration	biological_process	12	1	364	1	16031	0.022706
GO:0042749	regulation of circadian sleep/wake cycle	biological_process	6	1	364	1	16031	0.022706
GO:1901390	positive regulation of transforming growth factor beta activation	biological_process	9	1	364	1	16031	0.022706
GO:0051041	positive regulation of calcium-independent cell-cell adhesion	biological_process	8	1	364	1	16031	0.022706
GO:0098038	non-replicative transposition, DNA-mediated	biological_process	10	1	364	1	16031	0.022706
GO:0031664	regulation of lipopolysaccharide-mediated signaling pathway	biological_process	7	1	364	1	16031	0.022706
GO:1904026	regulation of collagen fibril organization	biological_process	8	1	364	1	16031	0.022706
GO:0072254	metanephric glomerular mesangial cell differentiation	biological_process	9	1	364	1	16031	0.022706
GO:0035051	cardiocyte differentiation	biological_process	6	1	364	1	16031	0.022706
GO:0097533	cellular stress response to acid chemical	biological_process	7	1	364	1	16031	0.022706
GO:0050902	leukocyte adhesive activation	biological_process	6	1	364	1	16031	0.022706
GO:0010664	negative regulation of striated muscle cell apoptotic process	biological_process	11	1	364	1	16031	0.022706
GO:0007635	chemosensory behavior	biological_process	4	1	364	1	16031	0.022706
GO:1903772	regulation of viral budding via host ESCRT complex	biological_process	9	1	364	1	16031	0.022706
GO:1904340	positive regulation of dopaminergic neuron differentiation	biological_process	11	1	364	1	16031	0.022706
GO:0030421	defecation	biological_process	6	1	364	1	16031	0.022706
GO:1905226	regulation of adhesion of symbiont to host epithelial cell	biological_process	7	1	364	1	16031	0.022706
GO:1902691	respiratory basal cell differentiation	biological_process	7	1	364	1	16031	0.022706
GO:1900148	negative regulation of Schwann cell migration	biological_process	12	1	364	1	16031	0.022706
GO:0051042	negative regulation of calcium-independent cell-cell adhesion	biological_process	8	1	364	1	16031	0.022706
GO:2000659	regulation of interleukin-1-mediated signaling pathway	biological_process	9	1	364	1	16031	0.022706
GO:0046130	purine ribonucleoside catabolic process	biological_process	11	1	364	1	16031	0.022706
GO:0042354	L-fucose metabolic process	biological_process	9	1	364	1	16031	0.022706
GO:0036135	Schwann cell migration	biological_process	8	1	364	1	16031	0.022706
GO:0021501	prechordal plate formation	biological_process	5	1	364	1	16031	0.022706
GO:0021660	rhombomere 3 formation	biological_process	6	1	364	1	16031	0.022706
GO:1904003	negative regulation of sebum secreting cell proliferation	biological_process	8	1	364	1	16031	0.022706
GO:0010658	striated muscle cell apoptotic process	biological_process	8	1	364	1	16031	0.022706
GO:0106091	glial cell projection elongation	biological_process	7	1	364	1	16031	0.022706
GO:0043921	modulation by host of viral transcription	biological_process	9	1	364	1	16031	0.022706
GO:0080144	amino acid homeostasis	biological_process	9	1	364	1	16031	0.022706
GO:0042543	protein N-linked glycosylation via arginine	biological_process	11	1	364	1	16031	0.022706
GO:0033026	negative regulation of mast cell apoptotic process	biological_process	7	1	364	1	16031	0.022706
GO:1900035	negative regulation of cellular response to heat	biological_process	7	1	364	1	16031	0.022706
GO:0060743	epithelial cell maturation involved in prostate gland development	biological_process	7	1	364	1	16031	0.022706
GO:0106016	positive regulation of inflammatory response to wounding	biological_process	10	1	364	1	16031	0.022706
GO:0090144	mitochondrial nucleoid organization	biological_process	6	1	364	1	16031	0.022706
GO:0050866	negative regulation of cell activation	biological_process	7	1	364	1	16031	0.022706
GO:0061763	multivesicular body-lysosome fusion	biological_process	8	1	364	1	16031	0.022706
GO:2001178	positive regulation of mediator complex assembly	biological_process	8	1	364	1	16031	0.022706
GO:0021547	midbrain-hindbrain boundary initiation	biological_process	6	1	364	1	16031	0.022706
GO:0061144	alveolar secondary septum development	biological_process	8	1	364	1	16031	0.022706
GO:1903530	regulation of secretion by cell	biological_process	6	1	364	1	16031	0.022706
GO:0034247	snoRNA splicing	biological_process	11	1	364	1	16031	0.022706
GO:0032431	activation of phospholipase A2 activity	biological_process	11	1	364	1	16031	0.022706
GO:0046491	L-methylmalonyl-CoA metabolic process	biological_process	8	1	364	1	16031	0.022706
GO:0071848	positive regulation of ERK1 and ERK2 cascade via TNFSF11-mediated signaling	biological_process	13	1	364	1	16031	0.022706
GO:0060085	smooth muscle relaxation of the bladder outlet	biological_process	8	1	364	1	16031	0.022706
GO:0046434	organophosphate catabolic process	biological_process	7	1	364	1	16031	0.022706
GO:0045797	positive regulation of intestinal cholesterol absorption	biological_process	11	1	364	1	16031	0.022706
GO:0032912	negative regulation of transforming growth factor beta2 production	biological_process	9	1	364	1	16031	0.022706
GO:1901310	positive regulation of sterol regulatory element binding protein cleavage	biological_process	11	1	364	1	16031	0.022706
GO:0021665	rhombomere 5 structural organization	biological_process	6	1	364	1	16031	0.022706
GO:0018276	isopeptide cross-linking via N6-glycyl-L-lysine	biological_process	11	1	364	1	16031	0.022706
GO:2000225	negative regulation of testosterone biosynthetic process	biological_process	11	1	364	1	16031	0.022706
GO:0007495	visceral mesoderm-endoderm interaction involved in midgut development	biological_process	6	1	364	1	16031	0.022706
GO:2001142	nicotinate transport	biological_process	11	1	364	1	16031	0.022706
GO:0071812	positive regulation of fever generation by positive regulation of prostaglandin secretion	biological_process	12	1	364	1	16031	0.022706
GO:0021659	rhombomere 3 structural organization	biological_process	6	1	364	1	16031	0.022706
GO:0031930	mitochondria-nucleus signaling pathway	biological_process	5	1	364	1	16031	0.022706
GO:1901588	dendritic microtubule	cellular_component	8	1	364	1	16031	0.022706
GO:0035525	NF-kappaB p50/p65 complex	cellular_component	5	1	364	1	16031	0.022706
GO:1990971	EMILIN complex	cellular_component	5	1	364	1	16031	0.022706
GO:0034668	integrin alpha4-beta1 complex	cellular_component	6	1	364	1	16031	0.022706
GO:0072536	interleukin-23 receptor complex	cellular_component	6	1	364	1	16031	0.022706
GO:0031389	Rad17 RFC-like complex	cellular_component	4	1	364	1	16031	0.022706
GO:0035985	senescence-associated heterochromatin focus	cellular_component	8	1	364	1	16031	0.022706
GO:0017054	negative cofactor 2 complex	cellular_component	7	1	364	1	16031	0.022706
GO:0090730	Las1 complex	cellular_component	7	1	364	1	16031	0.022706
GO:0031475	myosin V complex	cellular_component	6	1	364	1	16031	0.022706
GO:0090533	cation-transporting ATPase complex	cellular_component	7	1	364	1	16031	0.022706
GO:0042022	interleukin-12 receptor complex	cellular_component	6	1	364	1	16031	0.022706
GO:0030748	amine N-methyltransferase activity	molecular_function	8	1	364	1	16031	0.022706
GO:0042020	interleukin-23 receptor activity	molecular_function	7	1	364	1	16031	0.022706
GO:0004063	aryldialkylphosphatase activity	molecular_function	8	1	364	1	16031	0.022706
GO:0045237	CXCR1 chemokine receptor binding	molecular_function	10	1	364	1	16031	0.022706
GO:0070643	vitamin D 25-hydroxylase activity	molecular_function	5	1	364	1	16031	0.022706
GO:0004790	thioether S-methyltransferase activity	molecular_function	8	1	364	1	16031	0.022706
GO:0090416	nicotinate transmembrane transporter activity	molecular_function	8	1	364	1	16031	0.022706
GO:0001632	leukotriene B4 receptor activity	molecular_function	9	1	364	1	16031	0.022706
GO:0047341	fucose-1-phosphate guanylyltransferase activity	molecular_function	8	1	364	1	16031	0.022706
GO:0042019	interleukin-23 binding	molecular_function	6	1	364	1	16031	0.022706
GO:0004493	methylmalonyl-CoA epimerase activity	molecular_function	6	1	364	1	16031	0.022706
GO:0030342	1-alpha,25-dihydroxyvitamin D3 24-hydroxylase activity	molecular_function	6	1	364	1	16031	0.022706
GO:0043995	histone acetyltransferase activity (H4-K5 specific	molecular_function	13	1	364	1	16031	0.022706
GO:0016517	interleukin-12 receptor activity	molecular_function	7	1	364	1	16031	0.022706
GO:0004341	gluconolactonase activity	molecular_function	7	1	364	1	16031	0.022706
GO:0008403	25-hydroxycholecalciferol-24-hydroxylase activity	molecular_function	6	1	364	1	16031	0.022706
GO:0022627	cytosolic small ribosomal subunit	cellular_component	8	4	364	48	16031	0.0232178
GO:0005667	transcription regulator complex	cellular_component	4	9	364	183	16031	0.0241101
GO:1990062	RPAP3/R2TP/prefoldin-like complex	cellular_component	4	2	364	11	16031	0.0246961
GO:0030527	structural constituent of chromatin	molecular_function	4	5	364	74	16031	0.0264166
GO:0000786	nucleosome	cellular_component	5	6	364	101	16031	0.02753
GO:1904036	negative regulation of epithelial cell apoptotic process	biological_process	10	2	364	12	16031	0.0291968
GO:0016572	obsolete histone phosphorylation	biological_process	10	2	364	12	16031	0.0291968
GO:0034501	protein localization to kinetochore	biological_process	10	2	364	12	16031	0.0291968
GO:0060337	type I interferon signaling pathway	biological_process	7	2	364	12	16031	0.0291968
GO:0018095	protein polyglutamylation	biological_process	11	2	364	12	16031	0.0291968
GO:0000812	Swr1 complex	cellular_component	8	2	364	12	16031	0.0291968
GO:0072546	EMC complex	cellular_component	7	2	364	12	16031	0.0291968
GO:0016410	N-acyltransferase activity	molecular_function	7	2	364	12	16031	0.0291968
GO:0050811	GABA receptor binding	molecular_function	6	2	364	12	16031	0.0291968
GO:0039706	co-receptor binding	molecular_function	5	2	364	12	16031	0.0291968
GO:0008625	extrinsic apoptotic signaling pathway via death domain receptors	biological_process	7	3	364	30	16031	0.0299669
GO:0005643	nuclear pore	cellular_component	4	4	364	52	16031	0.030122
GO:0010467	gene expression	biological_process	6	6	364	104	16031	0.0311804
GO:0051082	unfolded protein binding	molecular_function	5	5	364	78	16031	0.032205
GO:0031573	mitotic intra-S DNA damage checkpoint signaling	biological_process	9	2	364	13	16031	0.0339956
GO:0046597	negative regulation of viral entry into host cell	biological_process	10	2	364	13	16031	0.0339956
GO:0001964	startle response	biological_process	5	2	364	13	16031	0.0339956
GO:0043171	peptide catabolic process	biological_process	8	2	364	13	16031	0.0339956
GO:0044790	suppression of viral release by host	biological_process	9	2	364	13	16031	0.0339956
GO:0001227	DNA-binding transcription repressor activity, RNA polymerase II-specific	molecular_function	6	10	364	228	16031	0.0357938
GO:0010033	response to organic substance	biological_process	5	3	364	33	16031	0.0383283
GO:0000421	autophagosome membrane	cellular_component	8	3	364	33	16031	0.0383283
GO:0045944	positive regulation of transcription by RNA polymerase II	biological_process	10	29	364	904	16031	0.038439
GO:0035994	response to muscle stretch	biological_process	6	2	364	14	16031	0.0390768
GO:0071391	cellular response to estrogen stimulus	biological_process	5	2	364	14	16031	0.0390768
GO:0061036	positive regulation of cartilage development	biological_process	7	2	364	14	16031	0.0390768
GO:0005875	microtubule associated complex	cellular_component	4	2	364	14	16031	0.0390768
GO:0005684	U2-type spliceosomal complex	cellular_component	7	2	364	14	16031	0.0390768
GO:0071346	cellular response to interferon-gamma	biological_process	8	4	364	57	16031	0.0402865
GO:0000978	RNA polymerase II cis-regulatory region sequence-specific DNA binding	molecular_function	10	26	364	796	16031	0.0403402
GO:0030018	Z disc	cellular_component	5	5	364	83	16031	0.0404759
GO:0035234	ectopic germ cell programmed cell death	biological_process	5	2	364	15	16031	0.0444252
GO:1901800	positive regulation of proteasomal protein catabolic process	biological_process	11	2	364	15	16031	0.0444252
GO:0048662	negative regulation of smooth muscle cell proliferation	biological_process	8	2	364	15	16031	0.0444252
GO:0048535	lymph node development	biological_process	7	2	364	15	16031	0.0444252
GO:0034389	lipid droplet organization	biological_process	6	2	364	15	16031	0.0444252
GO:0035102	PRC1 complex	cellular_component	7	2	364	15	16031	0.0444252
GO:0008028	monocarboxylic acid transmembrane transporter activity	molecular_function	7	2	364	15	16031	0.0444252
GO:1902463	protein localization to cell leading edge	biological_process	7	1	364	2	16031	0.0448978
GO:0060748	tertiary branching involved in mammary gland duct morphogenesis	biological_process	5	1	364	2	16031	0.0448978
GO:1902227	negative regulation of macrophage colony-stimulating factor signaling pathway	biological_process	10	1	364	2	16031	0.0448978
GO:0097006	regulation of plasma lipoprotein particle levels	biological_process	5	1	364	2	16031	0.0448978
GO:1905522	negative regulation of macrophage migration	biological_process	8	1	364	2	16031	0.0448978
GO:1990314	cellular response to insulin-like growth factor stimulus	biological_process	8	1	364	2	16031	0.0448978
GO:0060160	negative regulation of dopamine receptor signaling pathway	biological_process	10	1	364	2	16031	0.0448978
GO:0009590	detection of gravity	biological_process	6	1	364	2	16031	0.0448978
GO:0036335	intestinal stem cell homeostasis	biological_process	7	1	364	2	16031	0.0448978
GO:2000744	positive regulation of anterior head development	biological_process	7	1	364	2	16031	0.0448978
GO:0110091	negative regulation of hippocampal neuron apoptotic process	biological_process	11	1	364	2	16031	0.0448978
GO:0007622	rhythmic behavior	biological_process	4	1	364	2	16031	0.0448978
GO:1905885	positive regulation of triglyceride transport	biological_process	10	1	364	2	16031	0.0448978
GO:0045761	regulation of adenylate cyclase activity	biological_process	7	1	364	2	16031	0.0448978
GO:0097324	melanocyte migration	biological_process	9	1	364	2	16031	0.0448978
GO:0003158	endothelium development	biological_process	7	1	364	2	16031	0.0448978
GO:0031670	cellular response to nutrient	biological_process	8	1	364	2	16031	0.0448978
GO:0035284	brain segmentation	biological_process	7	1	364	2	16031	0.0448978
GO:0060528	secretory columnal luminar epithelial cell differentiation involved in prostate glandular acinus development	biological_process	9	1	364	2	16031	0.0448978
GO:0051586	positive regulation of dopamine uptake involved in synaptic transmission	biological_process	11	1	364	2	16031	0.0448978
GO:0016577	histone demethylation	biological_process	11	1	364	2	16031	0.0448978
GO:0060738	epithelial-mesenchymal signaling involved in prostate gland development	biological_process	4	1	364	2	16031	0.0448978
GO:0070383	DNA cytosine deamination	biological_process	10	1	364	2	16031	0.0448978
GO:0001949	sebaceous gland cell differentiation	biological_process	8	1	364	2	16031	0.0448978
GO:0060965	negative regulation of miRNA-mediated gene silencing	biological_process	11	1	364	2	16031	0.0448978
GO:0035054	embryonic heart tube anterior/posterior pattern specification	biological_process	7	1	364	2	16031	0.0448978
GO:0106015	negative regulation of inflammatory response to wounding	biological_process	10	1	364	2	16031	0.0448978
GO:0006427	histidyl-tRNA aminoacylation	biological_process	13	1	364	2	16031	0.0448978
GO:0007493	endodermal cell fate determination	biological_process	6	1	364	2	16031	0.0448978
GO:0003163	sinoatrial node development	biological_process	9	1	364	2	16031	0.0448978
GO:1904141	positive regulation of microglial cell migration	biological_process	12	1	364	2	16031	0.0448978
GO:0003210	cardiac atrium formation	biological_process	6	1	364	2	16031	0.0448978
GO:0001976	nervous system process involved in regulation of systemic arterial blood pressure	biological_process	6	1	364	2	16031	0.0448978
GO:0002361	CD4-positive, CD25-positive, alpha-beta regulatory T cell differentiation	biological_process	11	1	364	2	16031	0.0448978
GO:0034378	chylomicron assembly	biological_process	9	1	364	2	16031	0.0448978
GO:0002759	regulation of antimicrobial humoral response	biological_process	7	1	364	2	16031	0.0448978
GO:1905653	positive regulation of artery morphogenesis	biological_process	8	1	364	2	16031	0.0448978
GO:0051838	cytolysis by host of symbiont cells	biological_process	7	1	364	2	16031	0.0448978
GO:0032425	positive regulation of mismatch repair	biological_process	11	1	364	2	16031	0.0448978
GO:0003130	BMP signaling pathway involved in heart induction	biological_process	11	1	364	2	16031	0.0448978
GO:1903033	positive regulation of microtubule plus-end binding	biological_process	9	1	364	2	16031	0.0448978
GO:0044860	protein localization to plasma membrane raft	biological_process	9	1	364	2	16031	0.0448978
GO:1904906	positive regulation of endothelial cell-matrix adhesion via fibronectin	biological_process	9	1	364	2	16031	0.0448978
GO:0002763	positive regulation of myeloid leukocyte differentiation	biological_process	9	1	364	2	16031	0.0448978
GO:0099612	protein localization to axon	biological_process	6	1	364	2	16031	0.0448978
GO:1903109	positive regulation of mitochondrial transcription	biological_process	10	1	364	2	16031	0.0448978
GO:0002854	positive regulation of T cell mediated cytotoxicity directed against tumor cell target	biological_process	9	1	364	2	16031	0.0448978
GO:0086092	regulation of the force of heart contraction by cardiac conduction	biological_process	10	1	364	2	16031	0.0448978
GO:0042489	negative regulation of odontogenesis of dentin-containing tooth	biological_process	10	1	364	2	16031	0.0448978
GO:0090210	regulation of establishment of blood-brain barrier	biological_process	8	1	364	2	16031	0.0448978
GO:0002335	mature B cell differentiation	biological_process	9	1	364	2	16031	0.0448978
GO:0042369	vitamin D catabolic process	biological_process	8	1	364	2	16031	0.0448978
GO:0045922	negative regulation of fatty acid metabolic process	biological_process	9	1	364	2	16031	0.0448978
GO:0150079	negative regulation of neuroinflammatory response	biological_process	10	1	364	2	16031	0.0448978
GO:0043152	induction of bacterial agglutination	biological_process	8	1	364	2	16031	0.0448978
GO:0050976	detection of mechanical stimulus involved in sensory perception of touch	biological_process	7	1	364	2	16031	0.0448978
GO:0001712	ectodermal cell fate commitment	biological_process	7	1	364	2	16031	0.0448978
GO:2000815	regulation of mRNA stability involved in response to oxidative stress	biological_process	12	1	364	2	16031	0.0448978
GO:0021681	cerebellar granular layer development	biological_process	5	1	364	2	16031	0.0448978
GO:0032966	negative regulation of collagen biosynthetic process	biological_process	8	1	364	2	16031	0.0448978
GO:0045585	positive regulation of cytotoxic T cell differentiation	biological_process	11	1	364	2	16031	0.0448978
GO:0021569	rhombomere 3 development	biological_process	6	1	364	2	16031	0.0448978
GO:0071673	positive regulation of smooth muscle cell chemotaxis	biological_process	10	1	364	2	16031	0.0448978
GO:0061371	determination of heart left/right asymmetry	biological_process	8	1	364	2	16031	0.0448978
GO:0061889	negative regulation of astrocyte activation	biological_process	13	1	364	2	16031	0.0448978
GO:0060128	corticotropin hormone secreting cell differentiation	biological_process	6	1	364	2	16031	0.0448978
GO:1904027	negative regulation of collagen fibril organization	biological_process	9	1	364	2	16031	0.0448978
GO:0046395	carboxylic acid catabolic process	biological_process	7	1	364	2	16031	0.0448978
GO:0071657	positive regulation of granulocyte colony-stimulating factor production	biological_process	9	1	364	2	16031	0.0448978
GO:0002182	cytoplasmic translational elongation	biological_process	9	1	364	2	16031	0.0448978
GO:0001830	trophectodermal cell fate commitment	biological_process	6	1	364	2	16031	0.0448978
GO:0015819	lysine transport	biological_process	8	1	364	2	16031	0.0448978
GO:0035815	positive regulation of renal sodium excretion	biological_process	9	1	364	2	16031	0.0448978
GO:1903281	positive regulation of calcium:sodium antiporter activity	biological_process	9	1	364	2	16031	0.0448978
GO:0052403	negative regulation by host of symbiont catalytic activity	biological_process	8	1	364	2	16031	0.0448978
GO:1905167	positive regulation of lysosomal protein catabolic process	biological_process	11	1	364	2	16031	0.0448978
GO:0071159	NF-kappaB complex	cellular_component	4	1	364	2	16031	0.0448978
GO:0031261	DNA replication preinitiation complex	cellular_component	5	1	364	2	16031	0.0448978
GO:0005656	nuclear pre-replicative complex	cellular_component	6	1	364	2	16031	0.0448978
GO:0099512	supramolecular fiber	cellular_component	5	1	364	2	16031	0.0448978
GO:0043505	CENP-A containing nucleosome	cellular_component	6	1	364	2	16031	0.0448978
GO:0032311	angiogenin-PRI complex	cellular_component	4	1	364	2	16031	0.0448978
GO:1990779	glycoprotein Ib-IX-V complex	cellular_component	5	1	364	2	16031	0.0448978
GO:0070724	BMP receptor complex	cellular_component	6	1	364	2	16031	0.0448978
GO:0008115	sarcosine oxidase activity	molecular_function	7	1	364	2	16031	0.0448978
GO:0031628	opioid receptor binding	molecular_function	7	1	364	2	16031	0.0448978
GO:0016411	acylglycerol O-acyltransferase activity	molecular_function	8	1	364	2	16031	0.0448978
GO:0051265	diolein transacylation activity	molecular_function	9	1	364	2	16031	0.0448978
GO:0017057	6-phosphogluconolactonase activity	molecular_function	7	1	364	2	16031	0.0448978
GO:0061752	telomeric repeat-containing RNA binding	molecular_function	7	1	364	2	16031	0.0448978
GO:1904121	phosphatidylethanolamine transfer activity	molecular_function	6	1	364	2	16031	0.0448978
GO:0050682	AF-2 domain binding	molecular_function	6	1	364	2	16031	0.0448978
GO:0098640	integrin binding involved in cell-matrix adhesion	molecular_function	7	1	364	2	16031	0.0448978
GO:0008900	P-type potassium:proton transporter activity	molecular_function	11	1	364	2	16031	0.0448978
GO:0031737	CX3C chemokine receptor binding	molecular_function	8	1	364	2	16031	0.0448978
GO:0042010	interleukin-15 receptor activity	molecular_function	7	1	364	2	16031	0.0448978
GO:0047844	deoxycytidine deaminase activity	molecular_function	7	1	364	2	16031	0.0448978
GO:0032184	SUMO polymer binding	molecular_function	7	1	364	2	16031	0.0448978
GO:0008124	4-alpha-hydroxytetrahydrobiopterin dehydratase activity	molecular_function	7	1	364	2	16031	0.0448978
GO:0004821	histidine-tRNA ligase activity	molecular_function	7	1	364	2	16031	0.0448978
GO:0047710	bis(5'-adenosyl)-triphosphatase activity	molecular_function	9	1	364	2	16031	0.0448978
GO:0004376	glycolipid mannosyltransferase activity	molecular_function	8	1	364	2	16031	0.0448978
GO:0016167	glial cell-derived neurotrophic factor receptor activity	molecular_function	7	1	364	2	16031	0.0448978
GO:0051264	mono-olein transacylation activity	molecular_function	9	1	364	2	16031	0.0448978
GO:0004803	transposase activity	molecular_function	5	1	364	2	16031	0.0448978
GO:1990935	splicing factor binding	molecular_function	5	1	364	2	16031	0.0448978
GO:0050254	rhodopsin kinase activity	molecular_function	8	1	364	2	16031	0.0448978
GO:0120017	ceramide transfer activity	molecular_function	7	1	364	2	16031	0.0448978
GO:0140297	DNA-binding transcription factor binding	molecular_function	6	6	364	115	16031	0.0472019
GO:0007080	mitotic metaphase plate congression	biological_process	9	3	364	36	16031	0.047748
GO:0003730	mRNA 3'-UTR binding	molecular_function	8	4	364	61	16031	0.0496575

## Sheet: KEGG_enrichment
pathway_id	pathway_name	S gene number	TS gene number	B gene number	TB gene number	pvalue
ko03010	Ribosome	18	144	122	6505	1.18446e-10
ko05171	Coronavirus disease - COVID-19	19	144	208	6505	1.22721e-07
ko05014	Amyotrophic lateral sclerosis	15	144	320	6505	0.00459387
ko04371	Apelin signaling pathway	8	144	126	6505	0.00662229
ko05012	Parkinson disease	11	144	215	6505	0.00790304
ko00190	Oxidative phosphorylation	7	144	113	6505	0.0123561
ko04137	Mitophagy - animal	5	144	63	6505	0.0124543
ko00030	Pentose phosphate pathway	3	144	25	6505	0.0171071
ko04916	Melanogenesis	6	144	95	6505	0.0183851
ko05020	Prion disease	10	144	231	6505	0.031752
ko04932	Non-alcoholic fatty liver disease	7	144	137	6505	0.0318768
ko04727	GABAergic synapse	5	144	83	6505	0.0363186
ko05216	Thyroid cancer	3	144	34	6505	0.038556
ko04714	Thermogenesis	9	144	207	6505	0.0396695
ko05217	Basal cell carcinoma	4	144	60	6505	0.043234
ko05022	Pathways of neurodegeneration - multiple diseases	15	144	426	6505	0.0489863
