# Supplementary material for: Visfatin (NAMPT) affects global gene expression in porcine anterior pituitary cells during the mid-luteal phase of the oestrous cycle
Source: J Anim Sci Biotechnol. 2024 Jul 9;15:96. doi: 10.1186/s40104-024-01054-z (PMC11232246; doi:10.1186/s40104-024-01054-z)
Supplement: Supplementary file 4 — Gene Ontology (GO) analysis generated from up-regulated and down-regulated DELs. [file 40104_2024_1054_MOESM4_ESM.xlsx]

## Sheet: GO_enrichment
Supplementary File 4. Gene ontology (GO) analysis generated from up-regulated and down-regulated DELs’
GO_ID	GO_Term	GO_function	GO_class	S gene number	TS gene number	B gene number	TB gene number	pvalue
GO:0002286	T cell activation involved in immune response	biological_process	8	9	467	34	5500	0.00162217
GO:1901224	positive regulation of NIK/NF-kappaB signaling	biological_process	10	7	467	23	5500	0.00223999
GO:0005126	cytokine receptor binding	molecular_function	6	9	467	37	5500	0.0030599
GO:0006952	defense response	biological_process	5	11	467	52	5500	0.00360486
GO:0002323	natural killer cell activation involved in immune response	biological_process	8	8	467	32	5500	0.00430651
GO:0005132	type I interferon receptor binding	molecular_function	7	8	467	32	5500	0.00430651
GO:0043330	response to exogenous dsRNA	biological_process	8	9	467	39	5500	0.00447611
GO:0033141	positive regulation of peptidyl-serine phosphorylation of STAT protein	biological_process	12	8	467	33	5500	0.00527257
GO:0030183	B cell differentiation	biological_process	8	10	467	49	5500	0.00707201
GO:0070555	response to interleukin-1	biological_process	7	4	467	10	5500	0.00712002
GO:0006268	DNA unwinding involved in DNA replication	biological_process	10	3	467	6	5500	0.0100118
GO:0007094	mitotic spindle assembly checkpoint signaling	biological_process	13	4	467	11	5500	0.010448
GO:0006959	humoral immune response	biological_process	5	8	467	38	5500	0.0127675
GO:0005938	cell cortex	cellular_component	7	10	467	54	5500	0.0140631
GO:1904263	positive regulation of TORC1 signaling	biological_process	11	4	467	12	5500	0.0146381
GO:0000288	nuclear-transcribed mRNA catabolic process, deadenylation-dependent decay	biological_process	12	4	467	12	5500	0.0146381
GO:0016460	myosin II complex	cellular_component	5	3	467	7	5500	0.0164262
GO:0001725	stress fiber	cellular_component	7	6	467	26	5500	0.0192772
GO:0030139	endocytic vesicle	cellular_component	7	6	467	26	5500	0.0192772
GO:0071889	14-3-3 protein binding	molecular_function	5	4	467	13	5500	0.0197535
GO:0042100	B cell proliferation	biological_process	8	8	467	41	5500	0.0199477
GO:0046638	positive regulation of alpha-beta T cell differentiation	biological_process	11	2	467	3	5500	0.0203691
GO:0043063	intercellular bridge organization	biological_process	6	2	467	3	5500	0.0203691
GO:0072102	glomerulus morphogenesis	biological_process	5	2	467	3	5500	0.0203691
GO:0051702	biological process involved in interaction with symbiont	biological_process	5	2	467	3	5500	0.0203691
GO:0051306	mitotic sister chromatid separation	biological_process	6	2	467	3	5500	0.0203691
GO:0002121	inter-male aggressive behavior	biological_process	6	2	467	3	5500	0.0203691
GO:0001921	positive regulation of receptor recycling	biological_process	7	2	467	3	5500	0.0203691
GO:0036245	cellular response to menadione	biological_process	7	2	467	3	5500	0.0203691
GO:0004513	neolactotetraosylceramide alpha-2,3-sialyltransferase activity	molecular_function	7	2	467	3	5500	0.0203691
GO:0051377	mannose-ethanolamine phosphotransferase activity	molecular_function	7	2	467	3	5500	0.0203691
GO:0004859	phospholipase inhibitor activity	molecular_function	7	2	467	3	5500	0.0203691
GO:1904659	glucose transmembrane transport	biological_process	11	3	467	8	5500	0.0246478
GO:0030863	cortical cytoskeleton	cellular_component	7	3	467	8	5500	0.0246478
GO:0002250	adaptive immune response	biological_process	5	10	467	59	5500	0.025264
GO:0048699	generation of neurons	biological_process	7	4	467	14	5500	0.0258424
GO:0000977	RNA polymerase II transcription regulatory region sequence-specific DNA binding	molecular_function	9	20	467	150	5500	0.0277178
GO:0030866	cortical actin cytoskeleton organization	biological_process	8	5	467	21	5500	0.028087
GO:0016925	protein sumoylation	biological_process	11	4	467	15	5500	0.0329378
GO:0009101	glycoprotein biosynthetic process	biological_process	8	3	467	9	5500	0.0346838
GO:0009312	oligosaccharide biosynthetic process	biological_process	7	3	467	9	5500	0.0346838
GO:0048535	lymph node development	biological_process	7	3	467	9	5500	0.0346838
GO:0032466	negative regulation of cytokinesis	biological_process	9	2	467	4	5500	0.0384582
GO:1902255	positive regulation of intrinsic apoptotic signaling pathway by p53 class mediator	biological_process	11	2	467	4	5500	0.0384582
GO:0010225	response to UV-C	biological_process	8	2	467	4	5500	0.0384582
GO:0006145	purine nucleobase catabolic process	biological_process	10	2	467	4	5500	0.0384582
GO:0045717	negative regulation of fatty acid biosynthetic process	biological_process	9	2	467	4	5500	0.0384582
GO:0048048	embryonic eye morphogenesis	biological_process	7	2	467	4	5500	0.0384582
GO:0061470	T follicular helper cell differentiation	biological_process	13	2	467	4	5500	0.0384582
GO:2000628	regulation of miRNA metabolic process	biological_process	9	2	467	4	5500	0.0384582
GO:0021740	principal sensory nucleus of trigeminal nerve development	biological_process	7	2	467	4	5500	0.0384582
GO:0043198	dendritic shaft	cellular_component	5	2	467	4	5500	0.0384582
GO:1990124	messenger ribonucleoprotein complex	cellular_component	5	2	467	4	5500	0.0384582
GO:0000400	four-way junction DNA binding	molecular_function	8	2	467	4	5500	0.0384582
GO:0008118	N-acetyllactosaminide alpha-2,3-sialyltransferase activity	molecular_function	7	2	467	4	5500	0.0384582
GO:0005522	profilin binding	molecular_function	5	2	467	4	5500	0.0384582
GO:0150104	transport across blood-brain barrier	NA	NA	2	467	4	5500	0.0384582
GO:0030316	osteoclast differentiation	biological_process	8	4	467	16	5500	0.0410585
GO:0051607	defense response to virus	biological_process	5	13	467	92	5500	0.045771
GO:0045292	mRNA cis splicing, via spliceosome	biological_process	14	3	467	10	5500	0.0464969
GO:0036010	protein localization to endosome	biological_process	8	3	467	10	5500	0.0464969
GO:0060037	pharyngeal system development	biological_process	6	3	467	10	5500	0.0464969
GO:0017022	myosin binding	molecular_function	6	3	467	10	5500	0.0464969
GO:0030838	positive regulation of actin filament polymerization	biological_process	9	5	467	24	5500	0.0475946
