# Supplementary material for: Visfatin (NAMPT) affects global gene expression in porcine anterior pituitary cells during the mid-luteal phase of the oestrous cycle
Source: J Anim Sci Biotechnol. 2024 Jul 9;15:96. doi: 10.1186/s40104-024-01054-z (PMC11232246; doi:10.1186/s40104-024-01054-z)
Supplement: Supplementary file 5 — Results obtained during the analysis of differentially expressed AS events [file 40104_2024_1054_MOESM5_ESM.xlsx]

## Sheet: A3SS
ID	GeneID	geneSymbol	chr	strand	longExonStart_0base	longExonEnd	shortES	shortEE	flankingES	flankingEE	ID	IJC_SAMPLE_1	SJC_SAMPLE_1	IJC_SAMPLE_2	SJC_SAMPLE_2	IncFormLen	SkipFormLen	PValue	FDR	IncLevel1	IncLevel2	IncLevelDifference
216	ENSSSCG00000010742	UROS	chr14	-	135117624	135117784	135117624	135117721	135119232	135119316	216	2,4,2,7,1	22,15,10,17,29	2,0,0,0,0	20,34,17,28,1	212	149	7.35778e-06	0.00145132	0.06,0.158,0.123,0.224,0.024	0.066,0.0,0.0,0.0,0.0	0.105
92	ENSSSCG00000007356	PLCG1	chr17	+	43828501	43829694	43829541	43829694	43810047	43810304	92	9,12,4,9,13	39,22,23,28,25	5,1,0,3,1	43,33,26,56,11	298	149	5.72469e-09	4.51678e-06	0.103,0.214,0.08,0.138,0.206	0.055,0.015,0.0,0.026,0.043	0.120
659	ENSSSCG00000010034	DEPDC5	chr14	+	48486296	48486480	48486323	48486480	48483190	48483256	659	6,1,2,0,1	4,4,5,3,2	2,0,0,2,0	9,5,3,6,1	176	149	9.51171e-05	0.0083386	0.559,0.175,0.253,0.0,0.297	0.158,0.0,0.0,0.22,0.0	0.181
1191	ENSSSCG00000026896	CPSF4	chr3	+	6384969	6385140	6385047	6385140	6383479	6383552	1191	2,0,3,6,5	6,8,10,8,3	0,0,0,0,0	14,2,5,10,5	227	149	4.93551e-08	1.94706e-05	0.18,0.0,0.165,0.33,0.522	0.0,0.0,0.0,0.0,0.0	0.239
694	ENSSSCG00000012639	THOC2	chrX	-	101190029	101190468	101190029	101190465	101191121	101191224	694	0,6,1,3,3	4,1,0,2,1	0,1,1,1,1	5,1,1,2,1	152	149	0.000213476	0.0136816	0.0,0.855,1.0,0.595,0.746	0.0,0.495,0.495,0.329,0.495	0.276
678	ENSSSCG00000012759	ZNF185	chrX	+	123957962	123958004	123957965	123958004	123957668	123957752	678	1,1,4,2,2	0,2,0,0,5	0,0,0,3,1	7,4,1,0,0	152	149	0.000242767	0.0136816	1.0,0.329,1.0,1.0,0.282	0.0,0.0,0.0,1.0,1.0	0.322
302	ENSSSCG00000014366	APBB3	chr2	-	142317847	142317983	142317847	142317962	142318209	142318215	302	6,1,7,4,10	2,7,0,1,0	4,0,2,0,0	4,2,1,3,2	170	149	4.22238e-05	0.00475922	0.724,0.111,1.0,0.778,1.0	0.467,0.0,0.637,0.0,0.0	0.502
211	ENSSSCG00000014038	FAM193B	chr2	+	80417326	80417528	80417329	80417528	80413374	80413762	211	16,18,15,27,36	1,1,4,6,0	26,26,30,19,9	0,0,0,0,0	152	149	0.0002145	0.0136816	0.94,0.946,0.786,0.815,1.0	1.0,1.0,1.0,1.0,1.0	-0.103
1366	ENSSSCG00000050687	ENSSSCG00000050687	chr7	-	86109973	86115631	86109973	86110331	86115840	86115893	1366	36,45,48,44,31	5,2,1,1,9	37,49,26,37,42	0,5,0,0,0	298	149	0.000183363	0.0136816	0.783,0.918,0.96,0.957,0.633	1.0,0.831,1.0,1.0,1.0	-0.116
181	ENSSSCG00000000156	FBXO7	chr5	-	12509644	12509752	12509644	12509740	12511604	12511688	181	18,25,27,5,23	0,1,3,3,4	17,21,2,18,8	1,0,0,0,0	161	149	0.000837684	0.0407025	1.0,0.959,0.893,0.607,0.842	0.94,1.0,1.0,1.0,1.0	-0.128
1340	ENSSSCG00000012123	RAB9A	chrX	+	10344332	10344448	10344344	10344448	10328145	10328276	1340	13,4,13,5,10	0,7,8,0,1	5,20,9,4,4	0,0,0,0,0	161	149	4.15288e-06	0.00109221	1.0,0.346,0.601,1.0,0.902	1.0,1.0,1.0,1.0,1.0	-0.230

## Sheet: A5SS
ID	GeneID	geneSymbol	chr	strand	longExonStart_0base	longExonEnd	shortES	shortEE	flankingES	flankingEE	ID	IJC_SAMPLE_1	SJC_SAMPLE_1	IJC_SAMPLE_2	SJC_SAMPLE_2	IncFormLen	SkipFormLen	PValue	FDR	IncLevel1	IncLevel2	IncLevelDifference
415	ENSSSCG00000004506	CTIF	chr1	+	98354266	98354759	98354266	98354753	98357980	98358280	415	3,2,2,1,4	0,1,0,1,1	4,1,0,1,0	1,6,2,1,1	155	149	2.28658e-07	0.000107241	1.0,0.658,1.0,0.49,0.794	0.794,0.138,0.0,0.49,0.0	0.504
46	ENSSSCG00000007331	RBL1	chr17	-	40255257	40255444	40255296	40255444	40253731	40253898	46	8,3,1,1,4	5,5,1,1,1	6,1,2,2,1	2,1,0,0,0	188	149	2.35045e-05	0.00367454	0.559,0.322,0.442,0.442,0.76	0.704,0.442,1.0,1.0,1.0	-0.324
517	ENSSSCG00000004037	MAP3K4	chr1	-	6912967	6913046	6912979	6913046	6909504	6909601	517	2,4,2,2,3	8,8,8,1,9	1,2,0,1,0	3,9,3,9,1	161	149	0.000255083	0.0239268	0.188,0.316,0.188,0.649,0.236	0.236,0.171,0.0,0.093,0.0	0.215
256	ENSSSCG00000011578	TAMM41	chr13	-	67935818	67936021	67935855	67936021	67934545	67934608	256	3,7,2,0,6	5,7,2,4,4	1,4,0,0,0	9,6,1,4,1	186	149	0.000521274	0.0407462	0.325,0.445,0.445,0.0,0.546	0.082,0.348,0.0,0.0,0.0	0.266

## Sheet: MXE
ID	GeneID	geneSymbol	chr	strand	1stExonStart_0base	1stExonEnd	2ndExonStart_0base	2ndExonEnd	upstreamES	upstreamEE	downstreamES	downstreamEE	ID	IJC_SAMPLE_1	SJC_SAMPLE_1	IJC_SAMPLE_2	SJC_SAMPLE_2	IncFormLen	SkipFormLen	PValue	FDR	IncLevel1	IncLevel2	IncLevelDifference
1736	ENSSSCG00000022661	FCHO2	chr2	+	82153896	82154001	82161060	82161159	82137124	82137277	82161896	82161993	1736	2,12,1,4,2	2,21,4,6,2	1,0,0,2,0	5,1,6,8,7	254	248	6.40496e-07	0.000721518	0.494,0.358,0.196,0.394,0.494	0.163,0.0,0.0,0.196,0.0	0.315
1308	ENSSSCG00000038873	SLMAP	chr13	+	39666904	39666955	39672276	39672339	39666370	39666421	39685540	39685600	1308	8,6,2,0,3	6,16,10,8,5	0,1,0,1,0	12,2,2,5,3	200	212	2.00964e-06	0.00113193	0.586,0.284,0.175,0.0,0.389	0.0,0.346,0.0,0.175,0.0	0.183
2138	ENSSSCG00000006284	C1orf112	chr4	-	81203514	81203653	81205522	81205607	81198399	81198480	81207301	81207467	2138	2,0,0,0,0	5,5,4,12,8	7,4,0,1,0	8,7,2,3,1	234	288	3.44849e-06	0.00136618	0.33,0.0,0.0,0.0,0.0	0.519,0.413,0.0,0.291,0.0	-0.179
1773	ENSSSCG00000009039	MMAA	chr8	-	82844629	82844715	82846037	82846208	82842475	82842625	82848932	82849055	1773	2,5,1,2,5	4,6,0,2,0	6,2,2,6,1	0,1,0,1,0	298	235	7.87938e-06	0.00197247	0.283,0.397,1.0,0.441,1.0	1.0,0.612,1.0,0.826,1.0	-0.263
2267	ENSSSCG00000022178	NUMB	chr7	-	96710459	96710544	96758239	96758371	96683174	96683315	96798461	96798549	2267	18,21,13,16,7	10,8,9,3,3	9,13,6,15,15	3,3,0,0,0	281	234	2.96613e-05	0.00477335	0.6,0.686,0.546,0.816,0.66	0.714,0.783,1.0,1.0,1.0	-0.238
681	ENSSSCG00000004730	TMEM87A	chr1	+	129125390	129125462	129126081	129126150	129124520	129124614	129128231	129128340	681	9,22,19,11,22	96,77,72,44,80	9,10,5,8,2	100,82,53,88,38	221	218	4.1816e-05	0.00544053	0.085,0.22,0.207,0.198,0.213	0.082,0.107,0.085,0.082,0.049	0.104
2454	ENSSSCG00000008748	LCORL	chr8	-	12840181	12840275	12862838	12863090	12806880	12809554	12907134	12907264	2454	19,22,10,15,16	0,8,2,8,0	31,33,2,17,10	3,1,0,0,0	298	243	4.14006e-05	0.00544053	1.0,0.692,0.803,0.605,1.0	0.894,0.964,1.0,1.0,1.0	-0.152
1008	ENSSSCG00000011474	PXK	chr13	+	40104686	40104734	40112758	40112945	40101737	40101788	40124692	40124770	1008	10,17,13,9,17	10,19,8,3,7	12,11,2,9,5	0,4,0,3,0	197	298	4.10706e-05	0.00544053	0.602,0.575,0.711,0.819,0.786	1.0,0.806,1.0,0.819,1.0	-0.226
1521	ENSSSCG00000003779	TYW3	chr6	-	138429820	138429919	138431926	138432007	138429530	138429602	138435049	138435300	1521	5,1,3,9,5	2,1,2,3,2	2,6,3,2,1	0,0,0,1,1	230	248	7.95684e-05	0.00896338	0.729,0.519,0.618,0.764,0.729	1.0,1.0,1.0,0.683,0.519	-0.169
250	ENSSSCG00000016226	ENSSSCG00000016226	chr15	-	124515047	124515165	124520826	124520919	124501544	124501700	124525498	124525579	250	0,11,3,4,3	11,37,17,9,12	3,1,0,0,0	14,12,13,4,2	242	267	0.000105941	0.0104438	0.0,0.247,0.163,0.329,0.216	0.191,0.084,0.0,0.0,0.0	0.136
642	ENSSSCG00000014817	ARAP1	chr9	-	7255286	7255469	7256748	7256834	7254164	7254339	7258076	7258276	642	85,69,76,64,91	27,38,36,29,31	75,77,120,119,20	16,17,32,27,1	235	298	0.00016597	0.0138493	0.8,0.697,0.728,0.737,0.788	0.856,0.852,0.826,0.848,0.962	-0.119
64	ENSSSCG00000062531	SRR	chr12	+	48393622	48393795	48399158	48399336	48386880	48387065	48402120	48402247	64	1,1,0,0,3	15,7,7,1,5	3,9,2,1,0	7,2,2,2,1	298	298	0.000293548	0.0213343	0.063,0.125,0.0,0.0,0.375	0.3,0.818,0.5,0.333,0.0	-0.278
862	ENSSSCG00000035719	HAUS2	chr1	-	128824591	128824700	128827099	128827232	128819956	128821311	128829166	128829236	862	44,88,83,49,65	20,16,17,8,10	70,86,51,59,10	7,13,0,3,2	282	258	0.000318505	0.0213752	0.668,0.834,0.817,0.849,0.856	0.901,0.858,1.0,0.947,0.821	-0.101
1747	ENSSSCG00000015108	HMBS	chr9	+	46307097	46307136	46307340	46307460	46306733	46306847	46307703	46307757	1747	2,5,2,2,4	18,24,10,3,15	3,0,0,3,0	28,27,29,16,10	188	269	0.000378637	0.0243734	0.137,0.23,0.222,0.488,0.276	0.133,0.0,0.0,0.212,0.0	0.202
1849	ENSSSCG00000008659	ACP1	chr3	-	132679883	132679997	132680044	132680158	132673866	132673928	132680243	132680317	1849	128,105,141,95,86	60,33,35,50,54	105,82,2,52,21	57,44,179,35,32	263	263	0.000434258	0.0269431	0.681,0.761,0.801,0.655,0.614	0.648,0.651,0.011,0.598,0.396	0.242
1755	ENSSSCG00000029365	MSI1	chr14	-	40336354	40336423	40339318	40339375	40335181	40335369	40341024	40341105	1755	7,4,5,11,6	6,5,6,3,2	6,10,4,3,9	0,4,2,0,0	206	218	0.000442475	0.0269431	0.552,0.458,0.469,0.795,0.76	1.0,0.726,0.679,1.0,1.0	-0.274
2153	ENSSSCG00000035488	WDR44	chrX	+	97019200	97019392	97019588	97019690	97016001	97016124	97019905	97020021	2153	15,17,22,15,13	0,7,8,7,8	7,23,3,16,5	2,1,0,3,0	298	251	0.000511245	0.0303115	1.0,0.672,0.698,0.643,0.578	0.747,0.951,1.0,0.818,1.0	-0.185
542	ENSSSCG00000003854	ECHDC2	chr6	+	159335533	159335620	159336591	159336684	159332530	159332618	159338739	159338796	542	5,3,1,6,3	2,3,8,1,0	0,4,3,0,0	5,5,8,8,3	236	242	0.000560301	0.031559	0.719,0.506,0.114,0.86,1.0	0.0,0.451,0.278,0.0,0.0	0.494
1712	ENSSSCG00000035653	PGAP2	chr9	-	6302962	6303131	6308255	6308430	6298192	6298445	6311281	6311302	1712	30,34,29,20,41	18,14,8,26,17	45,47,29,43,64	11,19,7,3,7	298	298	0.000599119	0.0329223	0.625,0.708,0.784,0.435,0.707	0.804,0.712,0.806,0.935,0.901	-0.180
2163	ENSSSCG00000012253	CASK	chrX	-	37199720	37199756	37201172	37201241	37197885	37198082	37203793	37203862	2163	19,15,7,14,9	17,10,3,5,11	9,9,3,5,1	23,27,5,4,9	218	185	0.000673303	0.0352982	0.487,0.56,0.664,0.704,0.41	0.249,0.221,0.337,0.515,0.086	0.283
2381	ENSSSCG00000030478	ENSSSCG00000030478	chr5	-	89644927	89645091	89653080	89653165	89631676	89631789	89656105	89656169	2381	23,16,17,13,16	6,13,10,9,9	19,18,10,15,8	7,5,0,2,0	234	298	0.000722497	0.036173	0.83,0.61,0.684,0.648,0.694	0.776,0.821,1.0,0.905,1.0	-0.207
2338	ENSSSCG00000038646	ENAH	chr10	-	13469522	13469863	13471567	13471890	13467072	13467377	13491754	13491839	2338	50,77,74,43,76	92,91,101,78,82	68,62,24,43,21	98,93,120,103,188	298	298	0.000951974	0.0423486	0.352,0.458,0.423,0.355,0.481	0.41,0.4,0.167,0.295,0.1	0.139
1153	ENSSSCG00000032312	RAB11A	chr1	+	163866068	163866262	163872162	163872243	163865623	163865835	163887601	163890599	1153	376,493,414,342,316	114,175,94,76,135	379,410,59,255,48	141,165,74,122,129	298	230	0.000945877	0.0423486	0.718,0.685,0.773,0.776,0.644	0.675,0.657,0.381,0.617,0.223	0.209
1911	ENSSSCG00000003976	NFYC	chr6	-	170435236	170435371	170436889	170436961	170430998	170431094	170449953	170450066	1911	6,4,5,9,9	68,48,81,59,71	20,16,6,14,6	68,71,53,60,11	221	284	0.000874853	0.0423486	0.102,0.097,0.073,0.164,0.14	0.274,0.225,0.127,0.231,0.412	-0.139
352	ENSSSCG00000010092	PI4KA	chr14	-	50399947	50400001	50400199	50400367	50398069	50398190	50400690	50400781	352	13,7,8,5,14	16,17,16,7,14	13,13,14,12,37	8,14,7,8,1	298	203	0.000958622	0.0423486	0.356,0.219,0.254,0.327,0.405	0.525,0.387,0.577,0.505,0.962	-0.279
788	ENSSSCG00000011504	EOGT	chr13	-	50434529	50434585	50435057	50435282	50432345	50432569	50436083	50436199	788	48,39,55,24,20	2,0,3,4,3	28,55,14,40,8	11,6,2,15,0	298	205	0.00102665	0.0436425	0.943,1.0,0.927,0.805,0.821	0.637,0.863,0.828,0.647,1.0	0.104
1311	ENSSSCG00000028983	TBC1D1	chr8	+	29511446	29511608	29512413	29512533	29509262	29509543	29513968	29514108	1311	3,11,10,16,10	6,1,1,2,0	20,17,26,16,5	0,2,0,0,0	298	269	0.00117994	0.0483344	0.311,0.909,0.9,0.878,1.0	1.0,0.885,1.0,1.0,1.0	-0.177

## Sheet: RI
ID	GeneID	geneSymbol	chr	strand	riExonStart_0base	riExonEnd	upstreamES	upstreamEE	downstreamES	downstreamEE	ID	IJC_SAMPLE_1	SJC_SAMPLE_1	IJC_SAMPLE_2	SJC_SAMPLE_2	IncFormLen	SkipFormLen	PValue	FDR	IncLevel1	IncLevel2	IncLevelDifference
1027	ENSSSCG00000031489	DUSP22	chr7	+	94309	95747	94309	94382	95608	95747	1027	17,10,8,23,16	2,5,1,4,3	13,9,10,16,9	1,0,0,0,2	298	149	6.15557e-06	0.00260381	0.81,0.5,0.8,0.742,0.727	0.867,1.0,1.0,1.0,0.692	-0.196
363	ENSSSCG00000031361	CELSR1	chr5	+	3199602	3200574	3199602	3199831	3200312	3200574	363	14,13,11,8,15	1,5,1,5,5	3,14,6,10,8	0,4,0,0,0	298	149	0.000100185	0.00706303	0.875,0.565,0.846,0.444,0.6	1.0,0.636,1.0,1.0,1.0	-0.261
1040	ENSSSCG00000007811	SPNS1	chr3	+	18629645	18630261	18629645	18629821	18630052	18630261	1040	55,33,33,19,52	5,3,4,3,1	51,34,40,65,22	2,0,2,0,1	298	149	0.000248742	0.0128716	0.846,0.846,0.805,0.76,0.963	0.927,1.0,0.909,1.0,0.917	-0.107
299	ENSSSCG00000024285	DLG4	chr12	-	52551272	52553382	52551272	52551364	52553209	52553382	299	9,8,7,13,5	3,3,0,1,3	10,8,11,11,4	0,3,1,0,0	298	149	0.000318817	0.0128716	0.6,0.571,1.0,0.867,0.455	1.0,0.571,0.846,1.0,1.0	-0.185
1305	ENSSSCG00000013550	SLC25A23	chr2	+	72639872	72641791	72639872	72640053	72641479	72641791	1305	2,6,3,1,4	2,1,0,2,2	10,4,2,1,7	0,1,0,1,0	298	149	0.000325414	0.0128716	0.333,0.75,1.0,0.2,0.5	1.0,0.667,1.0,0.333,1.0	-0.243
744	ENSSSCG00000002957	GGN	chr6	-	47297574	47300559	47297574	47297754	47298642	47300559	744	0,3,2,1,0	1,2,4,4,3	0,8,1,1,2	3,0,0,1,0	298	149	0.000334722	0.0128716	0.0,0.429,0.2,0.111,0.0	0.0,1.0,1.0,0.333,1.0	-0.519
738	ENSSSCG00000011769	FXR1	chr13	+	118894149	118897979	118894149	118894230	118897887	118897979	738	17,19,17,9,22	2,0,7,0,1	20,18,5,9,12	1,0,0,0,0	298	149	0.000386049	0.0136082	0.81,1.0,0.548,1.0,0.917	0.909,1.0,1.0,1.0,1.0	-0.127
556	ENSSSCG00000016339	ILKAP	chr15	-	137758107	137758702	137758107	137758164	137758636	137758702	556	135,120,150,139,153	37,13,20,29,26	124,122,68,94,41	47,26,27,38,9	298	149	0.00139055	0.0392134	0.646,0.822,0.789,0.706,0.746	0.569,0.701,0.557,0.553,0.695	0.127

## Sheet: SE
ID	GeneID	geneSymbol	chr	strand	exonStart_0base	exonEnd	upstreamES	upstreamEE	downstreamES	downstreamEE	ID	IJC_SAMPLE_1	SJC_SAMPLE_1	IJC_SAMPLE_2	SJC_SAMPLE_2	IncFormLen	SkipFormLen	PValue	FDR	IncLevel1	IncLevel2	IncLevelDifference
2790	ENSSSCG00000010203	ENSSSCG00000010203	chr14	-	61667460	61667528	61652415	61652487	61667856	61667881	2790	46,41,59,44,70	0,0,0,0,0	47,56,49,49,18	14,23,8,16,3	217	149	0	0	1.0,1.0,1.0,1.0,1.0	0.697,0.626,0.808,0.678,0.805	0.277
12869	ENSSSCG00000038873	SLMAP	chr13	+	39666904	39666955	39666370	39666421	39685540	39685600	12869	8,6,2,0,3	0,0,1,3,0	0,1,0,1,0	5,1,1,5,3	200	149	2.35811e-11	1.38044e-07	1.0,1.0,0.598,0.0,1.0	0.0,0.427,0.0,0.13,0.0	0.608
6904	ENSSSCG00000029352	CCNL1	chr13	-	96999296	96999369	96995369	96995490	97001143	97001253	6904	20,40,8,9,14	5,6,7,2,2	23,27,5,29,12	0,0,0,1,0	222	149	2.92891e-10	1.28594e-06	0.729,0.817,0.434,0.751,0.825	1.0,1.0,1.0,0.951,1.0	-0.279
12868	ENSSSCG00000038873	SLMAP	chr13	+	39666904	39666955	39666370	39666421	39672276	39672339	12868	10,10,3,0,3	2,5,0,8,1	0,0,0,1,0	8,2,2,2,3	200	149	1.42831e-09	4.31469e-06	0.788,0.598,1.0,0.0,0.691	0.0,0.0,0.0,0.271,0.0	0.561
7955	ENSSSCG00000023796	RNF121	chr9	+	6559149	6559257	6536306	6536473	6583821	6583955	7955	3,2,7,6,2	1,0,0,2,6	2,0,0,0,0	8,4,1,1,1	257	149	1.4741e-09	4.31469e-06	0.635,1.0,1.0,0.635,0.162	0.127,0.0,0.0,0.0,0.0	0.661
22094	ENSSSCG00000012127	GEMIN8	chrX	-	10665535	10665575	10662307	10662352	10671060	10671184	22094	4,12,5,10,5	7,6,1,3,4	28,9,7,13,3	0,1,0,2,0	189	149	6.98215e-09	1.75172e-05	0.311,0.612,0.798,0.724,0.496	1.0,0.876,1.0,0.837,1.0	-0.354
19509	ENSSSCG00000022553	TNRC18	chr3	-	3947624	3947753	3945859	3946031	3947920	3948057	19509	3,8,12,0,13	11,16,6,2,5	9,2,2,3,5	0,2,0,0,0	278	149	9.78269e-09	2.14755e-05	0.128,0.211,0.517,0.0,0.582	1.0,0.349,1.0,1.0,1.0	-0.582
7603	ENSSSCG00000039823	ENSSSCG00000039823	chr1	+	218831498	218831605	218770545	218770671	218896996	218897174	7603	38,13,20,27,15	2,8,8,3,0	31,33,25,24,6	0,0,0,1,0	256	149	1.54973e-08	3.02405e-05	0.917,0.486,0.593,0.84,1.0	1.0,1.0,1.0,0.933,1.0	-0.219
7368	ENSSSCG00000004193	ENPP1	chr1	-	31733456	31733586	31732063	31732144	31737637	31737689	7368	10,28,11,4,8	5,4,3,1,0	15,8,1,12,12	0,1,0,0,0	279	149	3.55634e-08	6.24564e-05	0.516,0.789,0.662,0.681,1.0	1.0,0.81,1.0,1.0,1.0	-0.232
2156	ENSSSCG00000010680	DENND10	chr14	+	129030279	129030359	129027053	129027270	129034301	129034450	2156	42,44,33,29,66	2,7,3,4,5	52,42,20,34,17	0,1,0,0,0	229	149	5.16412e-08	7.54827e-05	0.932,0.804,0.877,0.825,0.896	1.0,0.965,1.0,1.0,1.0	-0.126
7605	ENSSSCG00000039823	ENSSSCG00000039823	chr1	+	218854650	218854761	218770545	218770671	218896996	218897174	7605	26,10,28,18,32	2,8,8,3,0	21,33,13,17,2	0,0,0,1,0	260	149	5.04392e-08	7.54827e-05	0.882,0.417,0.667,0.775,1.0	1.0,1.0,1.0,0.907,1.0	-0.233
13844	ENSSSCG00000026898	FAM149B1	chr14	+	76051230	76051455	76048470	76048577	76053173	76053297	13844	4,4,0,7,0	8,9,1,6,2	0,0,0,0,0	6,12,2,6,4	298	149	2.00212e-07	0.000221505	0.2,0.182,0.0,0.368,0.0	0.0,0.0,0.0,0.0,0.0	0.150
22061	ENSSSCG00000012123	RAB9A	chrX	+	10343687	10343776	10328091	10328276	10344344	10344448	22061	6,8,16,2,10	0,7,8,0,1	3,16,8,2,2	0,0,0,0,0	238	149	2.14417e-07	0.000221505	1.0,0.417,0.556,1.0,0.862	1.0,1.0,1.0,1.0,1.0	-0.233
20018	ENSSSCG00000057278	ENSSSCG00000057278	chrX	-	110882252	110882792	110877853	110878772	110890002	110890293	20018	1,2,0,1,4	6,2,4,0,7	6,4,3,2,2	0,0,4,0,0	298	149	1.99194e-07	0.000221505	0.077,0.333,0.0,1.0,0.222	1.0,1.0,0.273,1.0,1.0	-0.528
7187	ENSSSCG00000038597	KLHDC9	chr4	-	89342469	89342668	89341651	89341934	89342757	89342917	7187	13,7,15,4,5	0,1,0,0,1	6,12,15,5,4	2,4,0,5,2	298	149	2.86022e-07	0.000264374	1.0,0.778,1.0,1.0,0.714	0.6,0.6,1.0,0.333,0.5	0.292
21710	ENSSSCG00000012253	CASK	chrX	-	37199720	37199756	37197885	37198082	37201172	37201241	21710	1,5,0,0,1	8,4,3,5,6	10,11,2,3,1	4,2,2,0,0	185	149	2.8176e-07	0.000264374	0.091,0.502,0.0,0.0,0.118	0.668,0.816,0.446,1.0,1.0	-0.644
5761	ENSSSCG00000022968	ARFGEF3	chr1	-	26190239	26190308	26169956	26169999	26209173	26209305	5761	1,8,7,5,8	1,1,0,0,1	2,5,1,2,0	3,5,2,0,2	218	149	3.18518e-07	0.000279691	0.406,0.845,1.0,1.0,0.845	0.313,0.406,0.255,1.0,0.0	0.424
13985	ENSSSCG00000001549	FKBP5	chr7	-	31525830	31525861	31510791	31510917	31544489	31544592	13985	2,6,1,0,5	15,13,9,9,8	0,0,0,0,0	28,9,5,18,17	180	149	4.50518e-07	0.000344	0.099,0.276,0.084,0.0,0.341	0.0,0.0,0.0,0.0,0.0	0.160
19185	ENSSSCG00000006703	PRKAB2	chr4	+	100383051	100383218	100378543	100378725	100384043	100384137	19185	30,25,33,26,23	1,5,1,3,3	27,33,20,34,9	0,0,0,0,0	298	149	1.06548e-06	0.00074848	0.938,0.714,0.943,0.813,0.793	1.0,1.0,1.0,1.0,1.0	-0.160
739	ENSSSCG00000017476	MSL1	chr12	-	22229990	22230038	22229477	22229542	22231941	22232324	739	27,43,27,8,23	10,22,21,10,7	34,36,3,12,9	3,3,0,3,1	197	149	1.22781e-06	0.000829341	0.671,0.596,0.493,0.377,0.713	0.896,0.901,1.0,0.752,0.872	-0.314
10987	ENSSSCG00000011690	PLSCR4	chr13	-	86558519	86558547	86557285	86557390	86573524	86573602	10987	0,1,3,7,2	6,3,0,4,0	7,6,11,5,13	0,0,0,0,0	177	149	1.30204e-06	0.000846901	0.0,0.219,1.0,0.596,1.0	1.0,1.0,1.0,1.0,1.0	-0.437
12871	ENSSSCG00000038873	SLMAP	chr13	+	39672276	39672339	39666370	39666421	39685540	39685600	12871	6,16,10,8,5	0,0,1,3,0	12,2,2,5,3	5,1,1,5,3	212	149	1.4133e-06	0.000855874	1.0,1.0,0.875,0.652,1.0	0.628,0.584,0.584,0.413,0.413	0.381
922	ENSSSCG00000025638	UBE2Z	chr12	+	25126783	25126971	25122097	25122517	25129530	25129642	922	45,57,40,34,34	0,0,4,0,0	47,40,12,49,23	9,3,4,3,1	298	149	1.49442e-06	0.000874834	1.0,1.0,0.833,1.0,1.0	0.723,0.87,0.6,0.891,0.92	0.166
921	ENSSSCG00000025638	UBE2Z	chr12	+	25124522	25124595	25122097	25122517	25129530	25129642	921	45,26,35,26,41	0,0,4,0,0	46,38,25,40,14	9,3,4,3,1	222	149	2.32426e-06	0.00131673	1.0,1.0,0.854,1.0,1.0	0.774,0.895,0.808,0.899,0.904	0.115
18137	ENSSSCG00000013583	CAMSAP3	chr2	-	71539734	71539767	71538379	71538518	71539962	71540058	18137	3,4,0,1,4	11,11,8,3,5	0,1,0,0,0	10,4,8,7,1	182	149	2.57565e-06	0.00138169	0.183,0.229,0.0,0.214,0.396	0.0,0.17,0.0,0.0,0.0	0.170
2555	ENSSSCG00000004624	MAPK6	chr1	-	119753388	119753432	119739120	119740313	119758790	119758885	2555	4,1,2,0,8	0,0,0,2,1	2,2,0,4,0	4,7,2,0,3	193	149	2.59627e-06	0.00138169	1.0,1.0,1.0,0.0,0.861	0.279,0.181,0.0,1.0,0.0	0.480
5852	ENSSSCG00000003687	EPB41L3	chr6	+	101668755	101668872	101668403	101668484	101670038	101671161	5852	8,6,7,1,5	1,0,8,0,5	8,3,5,8,15	0,0,1,0,0	266	149	2.69542e-06	0.00139226	0.818,1.0,0.329,1.0,0.359	1.0,1.0,0.737,1.0,1.0	-0.246
16332	ENSSSCG00000030017	FOXRED1	chr9	+	53367351	53367572	53365249	53365401	53368247	53368358	16332	11,12,11,9,18	3,0,0,6,3	28,15,10,22,16	0,0,0,2,0	298	149	2.78762e-06	0.00139875	0.647,1.0,1.0,0.429,0.75	1.0,1.0,1.0,0.846,1.0	-0.204
10118	ENSSSCG00000011398	SEMA3F	chr13	+	32661824	32661917	32660993	32661113	32663541	32663635	10118	0,0,1,0,0	9,11,5,9,2	2,3,2,2,2	5,5,4,1,3	242	149	2.9594e-06	0.00144369	0.0,0.0,0.11,0.0,0.0	0.198,0.27,0.235,0.552,0.291	-0.287
18005	ENSSSCG00000038801	NPNT	chr8	-	115841855	115841906	115827733	115827826	115858239	115858340	18005	0,1,7,2,5	12,16,14,24,18	0,0,0,0,0	9,12,15,22,2	200	149	3.0988e-06	0.00146151	0.0,0.044,0.271,0.058,0.171	0.0,0.0,0.0,0.0,0.0	0.109
13843	ENSSSCG00000026898	FAM149B1	chr14	+	76018395	76018538	75998531	75998661	76019435	76019552	13843	41,55,35,33,52	0,8,6,6,8	52,51,26,35,13	1,1,3,0,0	292	149	3.16236e-06	0.00146151	1.0,0.778,0.749,0.737,0.768	0.964,0.963,0.816,1.0,1.0	-0.142
6401	ENSSSCG00000010774	ZNF511	chr14	+	141257022	141257169	141254504	141254629	141258194	141258552	6401	80,41,52,40,101	1,0,8,0,6	96,75,42,36,17	20,13,5,9,2	296	149	4.34959e-06	0.00190969	0.976,1.0,0.766,1.0,0.894	0.707,0.744,0.809,0.668,0.811	0.179
9984	ENSSSCG00000030255	EIF4G1	chr13	+	122204752	122204846	122203507	122203658	122206280	122206457	9984	20,18,31,6,14	0,6,0,0,11	13,22,22,12,10	0,0,0,0,0	243	149	8.10005e-06	0.00330821	1.0,0.648,1.0,1.0,0.438	1.0,1.0,1.0,1.0,1.0	-0.183
2831	ENSSSCG00000012551	RNF128	chrX	+	87201869	87202038	87200938	87201035	87210193	87211593	2831	13,13,13,3,5	2,4,2,2,0	18,8,3,12,9	1,0,0,0,0	298	149	8.09887e-06	0.00330821	0.765,0.619,0.765,0.429,1.0	0.9,1.0,1.0,1.0,1.0	-0.264
5034	ENSSSCG00000003054	ZNF575	chr6	+	50396735	50396845	50396337	50396454	50397275	50397387	5034	2,1,1,8,1	0,3,0,1,0	0,2,1,2,0	2,0,3,1,1	259	149	8.43294e-06	0.00336589	1.0,0.161,1.0,0.822,1.0	0.0,1.0,0.161,0.535,0.0	0.457
2935	ENSSSCG00000057024	PPP3CC	chr14	+	6791992	6792022	6783426	6783462	6793140	6793638	2935	1,23,6,11,3	9,4,0,0,10	20,9,16,5,7	2,0,0,0,0	179	149	9.62898e-06	0.00375787	0.085,0.827,1.0,1.0,0.2	0.893,1.0,1.0,1.0,1.0	-0.356
17228	ENSSSCG00000015664	ENSSSCG00000015664	chr9	+	67936676	67936776	67935864	67936056	67938558	67938644	17228	42,71,24,62,28	7,7,1,2,7	31,71,19,35,42	0,0,0,3,2	249	149	1.02929e-05	0.00392965	0.782,0.859,0.935,0.949,0.705	1.0,1.0,1.0,0.875,0.926	-0.114
6899	ENSSSCG00000027812	IQSEC1	chr13	+	71361345	71361395	71355902	71356079	71362555	71364105	6899	7,5,3,9,4	1,0,1,1,2	4,8,0,1,3	4,2,3,3,6	199	149	1.3828e-05	0.00495607	0.84,1.0,0.692,0.871,0.6	0.428,0.75,0.0,0.2,0.272	0.471
3557	ENSSSCG00000010092	PI4KA	chr14	-	50399947	50400001	50398069	50398190	50400690	50400781	3557	16,17,16,7,14	1,0,1,1,3	8,14,7,8,1	5,8,2,2,4	203	149	1.84677e-05	0.00635941	0.922,1.0,0.922,0.837,0.774	0.54,0.562,0.72,0.746,0.155	0.346
13972	ENSSSCG00000006277	SPIDR	chr4	-	79879249	79879343	79878356	79878474	79892496	79892643	13972	31,46,16,27,17	0,10,0,6,7	38,21,20,27,6	0,0,3,1,0	243	149	1.81471e-05	0.00635941	1.0,0.738,1.0,0.734,0.598	1.0,1.0,0.803,0.943,1.0	-0.135
652	ENSSSCG00000030211	NBR1	chr12	-	19765317	19765395	19763286	19763707	19765599	19765764	652	9,19,12,17,30	0,3,5,3,2	19,30,8,19,13	1,2,0,0,0	227	149	2.01915e-05	0.0068193	1.0,0.806,0.612,0.788,0.908	0.926,0.908,1.0,1.0,1.0	-0.144
9702	ENSSSCG00000015480	PRRC2C	chr9	+	114063398	114063635	114062438	114062565	114065124	114065177	9702	26,8,21,12,19	7,8,0,2,5	43,27,26,32,26	0,5,0,1,0	298	149	2.34012e-05	0.00775419	0.65,0.333,1.0,0.75,0.655	1.0,0.73,1.0,0.941,1.0	-0.257
12221	ENSSSCG00000040286	CYLD	chr6	-	34120500	34120581	34112134	34112786	34121128	34121170	12221	9,15,13,13,22	0,0,0,1,0	4,11,5,18,0	2,3,0,1,4	230	149	2.59304e-05	0.00843313	1.0,1.0,1.0,0.894,1.0	0.564,0.704,1.0,0.921,0.0	0.341
23248	ENSSSCG00000001512	CUTA	chr7	-	29721436	29721488	29720973	29721182	29721571	29721606	23248	8,13,4,7,5	7,2,0,2,0	16,3,5,11,1	0,0,0,2,0	201	149	2.78587e-05	0.00878449	0.459,0.828,1.0,0.722,1.0	1.0,1.0,1.0,0.803,1.0	-0.159
16106	ENSSSCG00000013496	SIRT6	chr2	+	74572464	74572647	74570800	74570928	74572950	74573010	16106	17,23,23,20,24	0,0,0,0,0	20,22,13,24,12	1,6,0,4,0	298	149	2.92609e-05	0.00901542	1.0,1.0,1.0,1.0,1.0	0.909,0.647,1.0,0.75,1.0	0.139
10018	ENSSSCG00000002355	ENTPD5	chr7	-	97305646	97305700	97295459	97295524	97306914	97306981	10018	15,22,12,16,4	2,0,0,0,0	16,6,8,7,0	0,3,1,6,2	203	149	3.01987e-05	0.00914396	0.846,1.0,1.0,1.0,1.0	1.0,0.595,0.854,0.461,0.0	0.387
12902	ENSSSCG00000028983	TBC1D1	chr8	+	29511446	29511608	29509262	29509543	29513968	29514108	12902	3,11,10,16,10	14,19,19,9,24	20,17,26,16,5	7,8,13,7,4	298	149	3.54468e-05	0.0105511	0.097,0.224,0.208,0.471,0.172	0.588,0.515,0.5,0.533,0.385	-0.270
4933	ENSSSCG00000037530	TACC2	chr14	+	131734686	131734812	131698103	131698217	131749720	131749855	4933	14,3,6,6,6	4,2,0,2,1	8,13,20,13,2	0,0,0,0,0	275	149	3.96391e-05	0.0116024	0.655,0.448,1.0,0.619,0.765	1.0,1.0,1.0,1.0,1.0	-0.303
21896	ENSSSCG00000024958	GPR173	chrX	+	45894867	45894954	45884067	45884745	45903900	45903997	21896	16,39,26,18,15	7,3,1,3,2	12,9,6,4,12	0,0,0,2,0	236	149	4.447e-05	0.012803	0.591,0.891,0.943,0.791,0.826	1.0,1.0,1.0,0.558,1.0	-0.103
18481	ENSSSCG00000038180	ADAMTS3	chr8	-	68946568	68946596	68928168	68928575	68947881	68948004	18481	28,13,6,13,12	4,4,3,10,4	31,12,2,16,10	1,3,0,2,0	177	149	5.51346e-05	0.0156173	0.855,0.732,0.627,0.523,0.716	0.963,0.771,1.0,0.871,1.0	-0.230
7132	ENSSSCG00000002741	ZNF821	chr6	-	14867025	14867220	14865364	14865479	14868794	14868857	7132	19,26,16,7,12	1,0,0,0,2	29,10,0,24,7	0,3,15,3,0	298	149	5.77785e-05	0.0161065	0.905,1.0,1.0,1.0,0.75	1.0,0.625,0.0,0.8,1.0	0.246
17385	ENSSSCG00000015099	BCL9L	chr9	-	46167820	46167876	46159256	46159358	46174239	46174589	17385	1,13,0,1,10	0,0,3,0,0	0,0,1,6,1	2,1,1,2,1	205	149	6.09664e-05	0.0167296	1.0,1.0,0.0,1.0,1.0	0.0,0.0,0.421,0.686,0.421	0.494
5760	ENSSSCG00000022968	ARFGEF3	chr1	-	26173718	26173841	26169956	26169999	26190239	26190308	5760	16,13,16,10,12	0,4,0,2,4	6,24,10,5,2	0,0,1,0,0	272	149	7.6216e-05	0.0198384	1.0,0.64,1.0,0.733,0.622	1.0,1.0,0.846,1.0,1.0	-0.170
24406	ENSSSCG00000011166	ZMYND11	chr10	-	69204171	69204216	69201375	69201537	69212793	69212953	24406	0,0,1,0,0	7,6,5,6,8	2,8,0,0,2	2,13,1,10,3	194	149	7.6006e-05	0.0198384	0.0,0.0,0.133,0.0,0.0	0.434,0.321,0.0,0.0,0.339	-0.192
16914	ENSSSCG00000014853	GDPD5	chr9	-	9680733	9680837	9677439	9677533	9694212	9694387	16914	91,77,83,65,65	5,8,1,1,1	74,86,75,67,16	7,11,3,19,3	253	149	0.000100562	0.0235476	0.915,0.85,0.98,0.975,0.975	0.862,0.822,0.936,0.675,0.759	0.128
7133	ENSSSCG00000002741	ZNF821	chr6	-	14867102	14867220	14865364	14865479	14868794	14868857	7133	47,51,18,10,31	1,0,0,0,2	60,16,5,35,9	0,3,15,3,0	267	149	0.000108212	0.0248031	0.963,1.0,1.0,1.0,0.896	1.0,0.749,0.157,0.867,1.0	0.217
9417	ENSSSCG00000004157	IL20RA	chr1	+	27156417	27156553	27137557	27137782	27162743	27162922	9417	87,83,40,69,48	6,2,10,1,5	103,79,13,53,27	0,2,0,4,0	285	149	0.000116954	0.0252889	0.883,0.956,0.677,0.973,0.834	1.0,0.954,1.0,0.874,1.0	-0.101
11578	ENSSSCG00000011292	ZNF662	chr13	+	26344883	26344997	26343826	26343953	26349519	26352548	11578	4,5,5,5,5	0,3,2,6,0	11,2,0,7,1	0,0,1,0,0	263	149	0.000115031	0.0252889	1.0,0.486,0.586,0.321,1.0	1.0,1.0,0.0,1.0,1.0	-0.121
20025	ENSSSCG00000014972	CCDC82	chr9	-	28401011	28401745	28400358	28400554	28406779	28406968	20025	18,34,24,17,17	2,1,0,0,2	23,22,3,17,21	5,0,7,5,2	298	149	0.000121241	0.0256017	0.818,0.944,1.0,1.0,0.81	0.697,1.0,0.176,0.63,0.84	0.246
2754	ENSSSCG00000016101	CFLAR	chr15	+	104781835	104782006	104781615	104781648	104799801	104800213	2754	136,71,61,117,104	27,45,31,24,43	139,113,57,118,20	40,0,0,0,22	298	149	0.000122454	0.0256017	0.716,0.441,0.496,0.709,0.547	0.635,1.0,1.0,1.0,0.312	-0.208
15957	ENSSSCG00000010476	MYOF	chr14	-	104803362	104803419	104800297	104800396	104805466	104805543	15957	4,10,4,4,9	2,0,1,0,0	8,13,4,11,1	5,5,0,0,4	206	149	0.000131409	0.0261415	0.591,1.0,0.743,1.0,1.0	0.536,0.653,1.0,1.0,0.153	0.198
2775	ENSSSCG00000005190	NFIB	chr1	+	208394067	208394233	208389529	208389714	208420874	208421602	2775	0,1,0,0,0	14,10,2,8,14	3,2,2,2,5	10,11,0,2,16	298	149	0.000133159	0.0261415	0.0,0.048,0.0,0.0,0.0	0.13,0.083,1.0,0.333,0.135	-0.327
24396	ENSSSCG00000008748	LCORL	chr8	-	12820950	12820977	12806880	12809554	12840181	12840275	24396	4,0,2,0,5	0,9,1,5,1	1,16,1,8,3	4,0,0,0,0	176	149	0.000127291	0.0261415	1.0,0.0,0.629,0.0,0.809	0.175,1.0,1.0,1.0,1.0	-0.347
18422	ENSSSCG00000008659	ACP1	chr3	-	132680129	132680158	132679883	132679997	132680243	132680317	18422	32,20,27,27,25	45,28,32,47,47	21,23,1,18,4	44,36,164,34,25	178	149	0.000143344	0.0270689	0.373,0.374,0.414,0.325,0.308	0.285,0.348,0.005,0.307,0.118	0.146
12137	ENSSSCG00000028117	CDK5RAP2	chr1	-	260491252	260491372	260486908	260487025	260495691	260495864	12137	30,37,46,24,28	4,1,4,3,0	69,57,10,34,6	0,2,0,0,0	269	149	0.000143331	0.0270689	0.806,0.953,0.864,0.816,1.0	1.0,0.94,1.0,1.0,1.0	-0.100
5912	ENSSSCG00000003716	SS18	chr6	-	110729536	110729629	110728704	110728827	110732390	110732495	5912	23,19,38,10,19	12,20,22,13,14	25,31,12,26,12	11,11,2,0,2	242	149	0.00014774	0.0276022	0.541,0.369,0.515,0.321,0.455	0.583,0.634,0.787,1.0,0.787	-0.318
22029	ENSSSCG00000012520	ENSSSCG00000012520	chrX	+	83906612	83906714	83901380	83901426	83907098	83907195	22029	12,17,5,4,16	0,2,0,2,6	5,11,1,4,3	0,0,0,0,0	251	149	0.000152398	0.0281728	1.0,0.835,1.0,0.543,0.613	1.0,1.0,1.0,1.0,1.0	-0.202
23357	ENSSSCG00000035432	HDGFL3	chr7	+	51798695	51798842	51792157	51792316	51813811	51813941	23357	1,6,1,4,21	1,1,0,0,0	0,1,4,4,14	4,2,0,2,0	296	149	0.000174346	0.0312436	0.335,0.751,1.0,1.0,1.0	0.0,0.201,1.0,0.502,1.0	0.277
6725	ENSSSCG00000004457	DOP1A	chr1	-	83032385	83032445	83029828	83030431	83033261	83033391	6725	3,6,0,2,0	5,10,8,10,3	1,0,0,1,0	13,18,6,6,6	209	149	0.000205138	0.0356697	0.3,0.3,0.0,0.125,0.0	0.052,0.0,0.0,0.106,0.0	0.113
16577	ENSSSCG00000007812	XPO6	chr3	+	18812152	18812265	18808426	18808517	18813717	18813915	16577	153,108,155,143,128	8,5,0,11,18	140,127,40,121,61	26,19,17,31,0	262	149	0.00020747	0.0357215	0.916,0.925,1.0,0.881,0.802	0.754,0.792,0.572,0.689,1.0	0.143
9116	ENSSSCG00000005459	ECPAS	chr1	-	252315634	252315738	252301745	252301876	252324616	252324928	9116	2,17,4,1,4	16,16,8,8,15	6,16,3,12,8	11,0,10,0,1	253	149	0.000262521	0.04327	0.069,0.385,0.227,0.069,0.136	0.243,1.0,0.15,1.0,0.825	-0.466
15243	ENSSSCG00000033760	LTBP4	chr6	+	48842159	48842303	48841882	48842032	48843473	48843605	15243	11,11,26,15,19	0,0,0,1,2	12,21,12,14,7	3,4,1,0,2	293	149	0.000268892	0.0437135	1.0,1.0,1.0,0.884,0.829	0.67,0.728,0.859,1.0,0.64	0.163
2554	ENSSSCG00000004624	MAPK6	chr1	-	119752742	119752837	119739120	119740313	119753388	119753432	2554	6,0,1,1,5	16,6,9,4,12	15,2,3,10,7	7,7,2,10,2	244	149	0.0002738	0.0437135	0.186,0.0,0.064,0.132,0.203	0.567,0.149,0.478,0.379,0.681	-0.334
19225	ENSSSCG00000040989	GPRC5C	chr12	-	6710852	6710900	6704680	6705766	6714586	6714850	19225	16,9,6,9,7	23,17,18,15,14	6,11,4,0,0	17,21,16,28,38	197	149	0.000280821	0.0444304	0.345,0.286,0.201,0.312,0.274	0.211,0.284,0.159,0.0,0.0	0.153
21787	ENSSSCG00000012411	PHKA1	chrX	-	58476575	58476626	58464047	58464218	58478373	58478412	21787	0,4,4,1,1	10,7,4,6,5	0,4,0,0,0	15,19,3,8,4	200	149	0.000294046	0.0461074	0.0,0.299,0.427,0.11,0.13	0.0,0.136,0.0,0.0,0.0	0.166
21417	ENSSSCG00000016317	AGAP1	chr15	+	135864080	135864242	135831358	135831517	135924096	135924251	21417	10,7,8,9,6	5,3,0,1,7	15,12,0,16,8	3,0,1,0,0	298	149	0.000322679	0.048435	0.5,0.538,1.0,0.818,0.3	0.714,1.0,0.0,1.0,1.0	-0.112
17338	ENSSSCG00000030119	PRPF3	chr4	-	98765065	98765161	98764285	98764432	98766359	98766490	17338	0,1,1,0,0	15,8,6,7,8	0,2,2,4,2	12,4,6,1,0	245	149	0.000321125	0.048435	0.0,0.071,0.092,0.0,0.0	0.0,0.233,0.169,0.709,1.0	-0.390
