# Supplementary material for: Visfatin (NAMPT) affects global gene expression in porcine anterior pituitary cells during the mid-luteal phase of the oestrous cycle
Source: J Anim Sci Biotechnol. 2024 Jul 9;15:96. doi: 10.1186/s40104-024-01054-z (PMC11232246; doi:10.1186/s40104-024-01054-z)
Supplement: Supplementary file 6 — Complete list of gene interactions generated by GeneMania. [file 40104_2024_1054_MOESM6_ESM.xlsx]

## Sheet: Arkusz1
Supplementary File 6. Complete list of gene interactions generated by GeneMania.
Gene 1	Gene 2	Weight	Network group	Network
PROP1	AATK	0.004431815	Co-expression	Wang-Maris-2006
ESR1	AATK	0.008354008	Co-expression	Wang-Maris-2006
RNASE4	KLF9	0.0063948035	Co-expression	Wang-Maris-2006
KIT	AATK	0.0071015568	Co-expression	Wang-Maris-2006
EGR3	EGR2	0.01511006	Co-expression	Wang-Maris-2006
EGR3	CEBPB	0.007271005	Co-expression	Wang-Maris-2006
EGR3	HOXB2	0.014235278	Co-expression	Wang-Maris-2006
EGR3	KLF9	0.011345023	Co-expression	Wang-Maris-2006
DRD2	PROP1	0.0085494295	Co-expression	Mallon-McKay-2013
KLF9	CEBPB	0.015168257	Co-expression	Mallon-McKay-2013
RNASE4	ANG	0.008960067	Co-expression	Mallon-McKay-2013
KAT2B	CEBPB	0.014994435	Co-expression	Mallon-McKay-2013
ANG	INHBE	0.010574898	Co-expression	Roth-Zlotnik-2006
ESR1	PGR	0.014657454	Co-expression	Roth-Zlotnik-2006
FST	ANG	0.006659602	Co-expression	Roth-Zlotnik-2006
FST	INHA	0.020345865	Co-expression	Roth-Zlotnik-2006
HSD17B2	ANG	0.009128212	Co-expression	Roth-Zlotnik-2006
MDK	PGR	0.019947523	Co-expression	Ramaswamy-Golub-2001
HOXB2	PGR	0.018329268	Co-expression	Ramaswamy-Golub-2001
HOXB2	MDK	0.01935655	Co-expression	Ramaswamy-Golub-2001
OVGP1	PGR	0.019573538	Co-expression	Ramaswamy-Golub-2001
FLNA	RNH1	0.0112157855	Co-expression	Ramaswamy-Golub-2001
KAT2B	ANG	0.0059776013	Co-expression	Ramaswamy-Golub-2001
KIT	DRD2	0.015912978	Co-expression	Ramaswamy-Golub-2001
EGR3	EGR2	0.018967018	Co-expression	Ramaswamy-Golub-2001
MDK	CD248	0.0057823947	Co-expression	Innocenti-Brown-2011
DRD2	PROP1	0.008253465	Co-expression	Innocenti-Brown-2011
GPC2	AATK	0.0156296	Co-expression	Innocenti-Brown-2011
PTN	CD248	0.005233987	Co-expression	Innocenti-Brown-2011
FST	EGR2	0.01587327	Co-expression	Innocenti-Brown-2011
RNASE4	ANG	0.010529291	Co-expression	Innocenti-Brown-2011
FLNA	NCS1	0.0084921215	Co-expression	Innocenti-Brown-2011
PARP14	KAT2B	0.013215639	Co-expression	Innocenti-Brown-2011
EGR3	AATK	0.020107571	Co-expression	Innocenti-Brown-2011
EGR3	KLF2	0.01733838	Co-expression	Innocenti-Brown-2011
PARP14	STAP1	0.008434153	Co-expression	Alizadeh-Staudt-2000
KIT	STAP1	0.005206266	Co-expression	Alizadeh-Staudt-2000
KIT	PTN	0.015585913	Co-expression	Alizadeh-Staudt-2000
STAP1	CAAP1	0.003669861	Co-expression	Dobbin-Giordano-2005
DRD2	AATK	0.014207414	Co-expression	Dobbin-Giordano-2005
ESR1	PGR	0.012078208	Co-expression	Dobbin-Giordano-2005
FLNA	PGR	0.007662557	Co-expression	Dobbin-Giordano-2005
KAT2B	KLF2	0.006677756	Co-expression	Dobbin-Giordano-2005
KAT2B	HOXB2	0.008471418	Co-expression	Dobbin-Giordano-2005
HSD17B2	ANG	0.005257928	Co-expression	Dobbin-Giordano-2005
HSD17B2	RNASE4	0.006690307	Co-expression	Dobbin-Giordano-2005
KIT	KLF2	0.0046000513	Co-expression	Dobbin-Giordano-2005
KIT	HOXB2	0.006168368	Co-expression	Dobbin-Giordano-2005
MDK	AATK	0.010976898	Co-expression	Rieger-Chu-2004
OVGP1	AATK	0.004940096	Co-expression	Rieger-Chu-2004
OVGP1	PGR	0.008668986	Co-expression	Rieger-Chu-2004
KAT2B	HOXB2	0.010632625	Co-expression	Rieger-Chu-2004
KIT	RGN	0.011497426	Co-expression	Rieger-Chu-2004
RNASE4	ANG	0.030852439	Co-expression	Bild-Nevins-2006 B
HSD17B2	INHA	0.015280557	Co-expression	Bild-Nevins-2006 B
EGR3	EGR2	0.011375448	Co-expression	Bild-Nevins-2006 B
PGR	PROP1	0.024856646	Co-expression	Burington-Shaughnessy-2008
RNASE4	ANG	0.026265116	Co-expression	Burington-Shaughnessy-2008
EGR3	EGR2	0.024819845	Co-expression	Burington-Shaughnessy-2008
EGR3	STAP1	0.008236841	Co-expression	Boldrick-Relman-2002
FST	CEBPB	0.007105369	Co-expression	Arijs-Rutgeerts-2009
RNASE4	ANG	0.026780942	Co-expression	Arijs-Rutgeerts-2009
FLNA	HOXB2	0.0065309675	Co-expression	Arijs-Rutgeerts-2009
EGR3	EGR2	0.024521224	Co-expression	Arijs-Rutgeerts-2009
EGR3	CEBPB	0.004656251	Co-expression	Arijs-Rutgeerts-2009
RNASE4	ANG	0.026568623	Co-expression	Jiang-de Kok-2017
ESR1	ANG	0.0062576714	Co-expression	Perou-Botstein-2000
RNASE4	ANG	0.011594392	Co-expression	Perou-Botstein-2000
KIT	PTN	0.010469743	Co-expression	Perou-Botstein-2000
EGR3	EGR2	0.026721641	Co-expression	Perou-Botstein-2000
RNASE4	RGN	0.0022541143	Co-expression	Chen-Brown-2002
PARP14	OVGP1	0.013764783	Co-expression	Chen-Brown-2002
EGR3	EGR2	0.02849082	Co-expression	Chen-Brown-2002
MDK	CD248	0.0034528102	Co-expression	Wang-Cheung-2015
MDK	RGN	0.004468352	Co-expression	Wang-Cheung-2015
CEBPB	EGR2	0.010368169	Co-expression	Wang-Cheung-2015
PTN	RGN	0.014817298	Co-expression	Wang-Cheung-2015
RNASE4	RGN	0.0036222367	Co-expression	Wang-Cheung-2015
RNASE4	ANG	0.003424601	Co-expression	Wang-Cheung-2015
RNASE4	PTN	0.004796461	Co-expression	Wang-Cheung-2015
FLNA	KLF2	0.008673851	Co-expression	Wang-Cheung-2015
KAT2B	ANG	0.0038652774	Co-expression	Wang-Cheung-2015
EGR3	EGR2	0.015527106	Co-expression	Wang-Cheung-2015
EGR3	CEBPB	0.009817051	Co-expression	Wang-Cheung-2015
EGR2	PGR	0.0068198284	Co-expression	Wu-Garvey-2007
HOXB2	EGR2	0.020690387	Co-expression	Wu-Garvey-2007
HSD17B2	MDK	0.0052615106	Co-expression	Wu-Garvey-2007
KIT	MDK	0.00877451	Co-expression	Wu-Garvey-2007
EGR3	EGR2	0.02129197	Co-expression	Wu-Garvey-2007
EGR3	HOXB2	0.02505158	Co-expression	Wu-Garvey-2007
KITLG	PGR	0.0077144974	Co-expression	Wu-Garvey-2007
ANG	KLF2	0.011194328	Co-expression	Rosenwald-Staudt-2001
KIT	STAP1	0.0027109	Co-expression	Rosenwald-Staudt-2001
ESR1	RGN	0.01351331	Co-expression	Ross-Perou-2001
RNASE4	PTN	0.0074761333	Co-expression	Ross-Perou-2001
KIT	ANG	0.0155573115	Co-expression	Ross-Perou-2001
EGR3	EGR2	0.024356147	Co-expression	Ross-Perou-2001
EGR3	PTN	0.021521155	Co-expression	Perou-Botstein-1999
EGR3	KIT	0.022493457	Co-expression	Perou-Botstein-1999
HSD17B2	ANG	0.009006623	Co-localization	Schadt-Shoemaker-2004
KITLG	KLF9	0.009833035	Co-localization	Schadt-Shoemaker-2004
ESR1	PGR	0.022520125	Co-localization	Johnson-Shoemaker-2003
OVGP1	EGR2	0.012009256	Co-localization	Johnson-Shoemaker-2003
KITLG	KIT	0.017718235	Co-localization	Johnson-Shoemaker-2003
ESR1	PGR	0.27186018	Genetic Interactions	IREF-SMALL-SCALE-STUDIES
MDK	PGR	0.0024000818	Genetic Interactions	Lin-Smith-2010
ESR1	CAAP1	0.00084611983	Genetic Interactions	Lin-Smith-2010
PTN	CAAP1	0.0006291732	Genetic Interactions	Lin-Smith-2010
PTN	KLF2	0.0012379446	Genetic Interactions	Lin-Smith-2010
RNH1	PTN	0.0014249834	Genetic Interactions	Lin-Smith-2010
INHA	STAP1	0.0015573036	Genetic Interactions	Lin-Smith-2010
INHA	PTN	0.000893161	Genetic Interactions	Lin-Smith-2010
KLF9	PROP1	0.001537425	Genetic Interactions	Lin-Smith-2010
KLF9	MDK	0.0010939473	Genetic Interactions	Lin-Smith-2010
RNASE4	RNH1	0.0018781032	Genetic Interactions	Lin-Smith-2010
RNASE4	KLF9	0.0006791837	Genetic Interactions	Lin-Smith-2010
NCS1	CAAP1	0.00086977787	Genetic Interactions	Lin-Smith-2010
HSD17B2	RGN	0.0012759328	Genetic Interactions	Lin-Smith-2010
HSD17B2	EGR2	0.0027842736	Genetic Interactions	Lin-Smith-2010
HSD17B2	RNH1	0.0016937689	Genetic Interactions	Lin-Smith-2010
HSD17B2	KAT2B	0.0011154489	Genetic Interactions	Lin-Smith-2010
KIT	PGR	0.0011211819	Genetic Interactions	Lin-Smith-2010
KIT	FST	0.00095628604	Genetic Interactions	Lin-Smith-2010
KIT	RNASE4	0.00069747283	Genetic Interactions	Lin-Smith-2010
EGR3	RGN	0.001451919	Genetic Interactions	Lin-Smith-2010
EGR3	INHA	0.0012080605	Genetic Interactions	Lin-Smith-2010
EGR3	KLF9	0.000697006	Genetic Interactions	Lin-Smith-2010
EGR3	KIT	0.000715775	Genetic Interactions	Lin-Smith-2010
KITLG	DRD2	0.00066692353	Genetic Interactions	Lin-Smith-2010
KITLG	PTN	0.0005283559	Genetic Interactions	Lin-Smith-2010
KITLG	KLF9	0.00051021756	Genetic Interactions	Lin-Smith-2010
KITLG	KIT	0.00052395667	Genetic Interactions	Lin-Smith-2010
GPC2	MDK	0.85309243	Pathway	Wu-Stein-2010
HOXB2	EGR2	0.51698834	Pathway	Wu-Stein-2010
OVGP1	PGR	0.4455508	Pathway	Wu-Stein-2010
NCS1	DRD2	0.30500528	Pathway	Wu-Stein-2010
PARP14	EGR2	0.21060553	Pathway	Wu-Stein-2010
HSD17B2	PGR	0.32052013	Pathway	Wu-Stein-2010
KIT	STAP1	0.14162399	Pathway	Wu-Stein-2010
KITLG	STAP1	0.17819856	Pathway	Wu-Stein-2010
KITLG	KIT	0.015960433	Pathway	Wu-Stein-2010
GPC2	MDK	0.78560686	Pathway	NCI_NATURE
CEBPB	ESR1	0.008794595	Pathway	NCI_NATURE
PARP14	EGR2	0.22373222	Pathway	NCI_NATURE
KITLG	STAP1	0.20563	Pathway	NCI_NATURE
KITLG	KIT	0.038851958	Pathway	NCI_NATURE
CEBPB	EGR2	0.5391144	Pathway	REACTOME
KIT	STAP1	0.06561929	Physical Interactions	Leung-Jones-2014
ESR1	PGR	0.68498516	Physical Interactions	IREF-reactome
CEBPB	EGR2	0.43580034	Physical Interactions	IREF-reactome
INHA	INHBE	0.44923356	Physical Interactions	IREF-reactome
ADORA2A	DRD2	0.003823049	Physical Interactions	IREF-reactome
KITLG	KIT	0.020243276	Physical Interactions	IREF-reactome
ESR1	PGR	0.68498516	Physical Interactions	Vastrik-Stein-2007
CEBPB	EGR2	0.43580034	Physical Interactions	Vastrik-Stein-2007
INHA	INHBE	0.44923356	Physical Interactions	Vastrik-Stein-2007
ADORA2A	DRD2	0.003823049	Physical Interactions	Vastrik-Stein-2007
KITLG	KIT	0.020243276	Physical Interactions	Vastrik-Stein-2007
ESR1	CAAP1	0.025906388	Physical Interactions	Nassa-Weisz-2019
CEBPB	ESR1	0.025906388	Physical Interactions	Nassa-Weisz-2019
RNH1	ANG	1	Physical Interactions	IREF-quickgo
FLNA	DRD2	0.05362264	Physical Interactions	IREF-quickgo
RNH1	ESR1	0.09449112	Physical Interactions	Mohammed-Carroll-2013
FLNA	DRD2	0.35446933	Physical Interactions	IREF-dip
KAT2B	KLF2	1	Physical Interactions	IREF-dip
CEBPB	ESR1	0.25116652	Physical Interactions	IREF-uniprotpp
KLF9	PGR	1	Physical Interactions	IREF-uniprotpp
ESR1	PGR	0.002065486	Physical Interactions	BIOGRID-SMALL-SCALE-STUDIES
CEBPB	ESR1	0.001369202	Physical Interactions	BIOGRID-SMALL-SCALE-STUDIES
RNH1	ANG	0.519409	Physical Interactions	BIOGRID-SMALL-SCALE-STUDIES
KLF9	PGR	0.13408044	Physical Interactions	BIOGRID-SMALL-SCALE-STUDIES
ADORA2A	DRD2	0.056157146	Physical Interactions	BIOGRID-SMALL-SCALE-STUDIES
FST	INHBE	0.6284918	Physical Interactions	BIOGRID-SMALL-SCALE-STUDIES
NCS1	DRD2	0.10494252	Physical Interactions	BIOGRID-SMALL-SCALE-STUDIES
FLNA	DRD2	0.017092882	Physical Interactions	BIOGRID-SMALL-SCALE-STUDIES
KAT2B	KLF2	0.020943396	Physical Interactions	BIOGRID-SMALL-SCALE-STUDIES
KAT2B	PGR	0.005126134	Physical Interactions	BIOGRID-SMALL-SCALE-STUDIES
KAT2B	CEBPB	0.0033980932	Physical Interactions	BIOGRID-SMALL-SCALE-STUDIES
KITLG	KIT	0.3261549	Physical Interactions	BIOGRID-SMALL-SCALE-STUDIES
FLNA	DRD2	0.70710677	Physical Interactions	IREF-mppi
RNH1	ANG	0.7058914	Physical Interactions	Huttlin-Harper-2017
FLNA	ESR1	0.06401844	Physical Interactions	Tarallo-Weisz-2011
CEBPB	ESR1	0.42193332	Physical Interactions	IREF-corum
RNH1	ANG	1	Physical Interactions	IREF-corum
RNH1	ANG	0.70710677	Physical Interactions	IREF-bind-translation
KLF9	PGR	0.5194367	Physical Interactions	IREF-bind-translation
NCS1	DRD2	0.28695652	Physical Interactions	IREF-bind-translation
FLNA	DRD2	0.26287907	Physical Interactions	IREF-bind-translation
KAT2B	PGR	0.052231785	Physical Interactions	IREF-bind-translation
RNH1	ANG	0.70710677	Physical Interactions	IREF-bind
NCS1	DRD2	0.50372267	Physical Interactions	IREF-bind
FLNA	DRD2	0.4355793	Physical Interactions	IREF-bind
KAT2B	PGR	0.14968123	Physical Interactions	IREF-bind
PTN	CAAP1	0.13920808	Physical Interactions	IREF-matrixdb
RNH1	ANG	0.215474	Physical Interactions	IREF-matrixdb
FST	ANG	0.0753338	Physical Interactions	IREF-matrixdb
KIT	STAP1	0.118982114	Physical Interactions	IREF-matrixdb
KITLG	KIT	0.05323239	Physical Interactions	IREF-matrixdb
ESR1	PGR	0.03193538	Physical Interactions	IREF-spike
KIT	STAP1	0.13480978	Physical Interactions	IREF-spike
KITLG	KIT	0.35614058	Physical Interactions	IREF-spike
RNH1	ANG	0.11075031	Physical Interactions	IREF-biogrid
ADORA2A	DRD2	0.13096641	Physical Interactions	IREF-biogrid
NCS1	DRD2	0.04179718	Physical Interactions	IREF-biogrid
KAT2B	KLF2	0.029120723	Physical Interactions	IREF-biogrid
KAT2B	CEBPB	0.0103906	Physical Interactions	IREF-biogrid
ESR1	PGR	0.008707445	Predicted	Wu-Stein-2010
CEBPB	ESR1	0.011626114	Predicted	Wu-Stein-2010
RNH1	ANG	0.21316563	Predicted	Wu-Stein-2010
KLF9	PGR	0.32596797	Predicted	Wu-Stein-2010
ADORA2A	DRD2	0.27190304	Predicted	Wu-Stein-2010
FST	INHBE	0.58315897	Predicted	Wu-Stein-2010
FST	ANG	0.15266827	Predicted	Wu-Stein-2010
FST	INHA	0.15265541	Predicted	Wu-Stein-2010
RNASE4	ANG	0.585392	Predicted	Wu-Stein-2010
FLNA	DRD2	0.08658406	Predicted	Wu-Stein-2010
EGR3	EGR2	0.32308295	Predicted	Wu-Stein-2010
ADORA2A	DRD2	0.44561997	Predicted	I2D-IntAct-Mouse2Human
KLF9	EGR2	0.15884095	Predicted	I2D-INNATEDB-Mouse2Human
ADORA2A	DRD2	1	Predicted	I2D-BioGRID-Rat2Human
ESR1	PGR	0.16518115	Predicted	I2D-BioGRID-Mouse2Human
KIT	STAP1	0.13833836	Predicted	I2D-BioGRID-Mouse2Human
KITLG	KIT	0.33635455	Predicted	I2D-BioGRID-Mouse2Human
KIT	STAP1	0.6774826	Predicted	I2D-BIND-Mouse2Human
EGR2	KLF2	0.004440715	Shared protein domains	INTERPRO
ESR1	PGR	0.021124482	Shared protein domains	INTERPRO
PTN	MDK	1	Shared protein domains	INTERPRO
INHA	INHBE	0.021868927	Shared protein domains	INTERPRO
KLF9	KLF2	0.0032429544	Shared protein domains	INTERPRO
KLF9	EGR2	0.003983324	Shared protein domains	INTERPRO
RNASE4	ANG	0.08820552	Shared protein domains	INTERPRO
EGR3	KLF2	0.004440715	Shared protein domains	INTERPRO
EGR3	EGR2	0.02588112	Shared protein domains	INTERPRO
EGR3	KLF9	0.003983324	Shared protein domains	INTERPRO
EGR2	KLF2	0.0044147996	Shared protein domains	PFAM
ESR1	PGR	0.021566141	Shared protein domains	PFAM
PTN	MDK	1	Shared protein domains	PFAM
INHA	INHBE	0.031773105	Shared protein domains	PFAM
HOXB2	PROP1	0.0043585217	Shared protein domains	PFAM
KLF9	KLF2	0.0042481627	Shared protein domains	PFAM
KLF9	EGR2	0.004283723	Shared protein domains	PFAM
ADORA2A	DRD2	0.0034325856	Shared protein domains	PFAM
RNASE4	ANG	0.071428575	Shared protein domains	PFAM
KIT	AATK	0.01599364	Shared protein domains	PFAM
EGR3	KLF2	0.0044147996	Shared protein domains	PFAM
EGR3	EGR2	0.03530562	Shared protein domains	PFAM
EGR3	KLF9	0.004283723	Shared protein domains	PFAM
